# Supplementary material for: Discovery of essential kinetoplastid-insect adhesion proteins and their function in Leishmania-sand fly interactions
Source: Nat Commun. 2024 Aug 13;15:6960. doi: 10.1038/s41467-024-51291-z (PMC11322530; doi:10.1038/s41467-024-51291-z)
Supplement: Supplementary file 5 — Supplementary Data 2 [file 41467_2024_51291_MOESM5_ESM.xlsx]

## Sheet: Supplementary Data 2
Supplementary Data 2. Proteins enriched by at least 8-fold in the attached flagellum sample versus the non-attached flagellum sample. Proteins highlighted in gray were excluded from further analysis. These include i) proteins with annotation or protein domain that suggest a function unrelated to attachment e.g. metabolism, mitochondrial, protein folding and assembly, endocytic trafficking, transc…
#	Proteins	Accession Number	TriTrypDB gene name	Interpro description	Molecular Weight	Fisher's Exact Test (p-value): *(p < 0.00581)	HA/PR	HA - ID Prob.	PR - ID Prob.	HA - SC%	PR - SC%	HA - No. Pep	PR - No. Pep	HA - No. Spec	PR - No. Spec
13	hypothetical protein, unknown function	LmxM.26.2680	hypothetical protein, unknown function	N/A	41 kDa	0.0001	INF	1	0	0.22	0	7	0	23	0
33	hypothetical protein, conserved	LmxM.08.1100	hypothetical protein, conserved	N/A	42 kDa	0.0001	INF	1	0	0.211	0	7	0	13	0
39	malic enzyme, putative	LmxM.24.0770	malic enzyme, putative	Malic oxidoreductase;Malic enzyme, N-terminal domain;Malic enzyme, NAD-binding;NAD(P)-binding domain superfamily	63 kDa	0.0001	INF	1	0	0.145	0	7	0	12	0
43	DnaJ protein, putative	LmxM.21.0490	DnaJ protein, putative	Heat shock protein DnaJ, cysteine-rich domain;DnaJ domain;Chaperone DnaJ, C-terminal;HSP40/DnaJ peptide-binding;Chaperone DnaJ;DnaJ domain, conserved site;Heat shock protein DnaJ, cysteine-rich domain superfamily;Chaperone J-domain superfamily	50 kDa	0.0001	INF	1	0	0.164	0	6	0	11	0
48	surface antigen-like protein	LmxM.04.0190	surface antigen-like protein	EGF-like domain;Furin-like repeat;Growth factor receptor cysteine-rich domain superfamily	74 kDa	0.00022	INF	1	0	0.0776	0	4	0	10	0
49	thiolase protein-like protein	LmxM.30.1640	thiolase protein-like protein	Thiolase;Thiolase-like;Thiolase, conserved site;Thiolase, N-terminal;Thiolase, C-terminal	47 kDa	0.00022	INF	1	0	0.173	0	7	0	10	0
50	hypothetical protein, conserved	LmxM.36.6760	ATP synthase delta (OSCP) subunit, putative	ATPase, OSCP/delta subunit	29 kDa	0.00022	INF	1	0	0.306	0	7	0	10	0
62	EIF3-interacting protein-like protein	LmxM.36.0250	eukaryotic translation initiation factor 3 subunit l	Translation initiation factor 3 complex subunit L	63 kDa	0.00052	INF	1	0	0.118	0	6	0	9	0
63	acyl-CoA dehydrogenase, putative	LmxM.28.2510	acyl-CoA dehydrogenase, putative	Acyl-CoA oxidase/dehydrogenase, central domain;Acyl-CoA dehydrogenase/oxidase C-terminal;Acyl-CoA dehydrogenase/oxidase, N-terminal and middle domain superfamily;Acyl-CoA dehydrogenase/oxidase, N-terminal;Acetyl-CoA dehydrogenase-like C-terminal domain;Acyl-CoA dehydrogenase-like, C-terminal	69 kDa	0.00052	INF	1	0	0.153	0	8	0	9	0
79	sterol 24-c-methyltransferase, putative	LmxM.36.2380 (+1)	sterol 24-c-methyltransferase, putative	Methyltransferase type 11;Sterol methyltransferase C-terminal;S-adenosyl-L-methionine-dependent methyltransferase	40 kDa	0.0012	INF	1	0	0.241	0	7	0	8	0
103	hypothetical protein, unknown function	LmxM.01.0010	Protein of unknown function (DUF2946), putative	Protein of unknown function DUF2946	37 kDa	0.0028	INF	1	0	0.15	0	5	0	7	0
104	phosphoribosylpyrophosphate synthetase, putative	LmxM.36.5390	phosphoribosylpyrophosphate synthetase, putative	Phosphoribosyltransferase domain;Ribose-phosphate pyrophosphokinase;Phosphoribosyltransferase-like;Ribose-phosphate pyrophosphokinase, N-terminal domain	39 kDa	0.0028	INF	1	0	0.131	0	4	0	7	0
105	hypothetical protein, conserved	LmxM.20.0240	transmembrane protein, putative	N/A	29 kDa	0.0028	INF	1	0	0.115	0	3	0	7	0
106	hypothetical protein, conserved	LmxM.34.4880	TPR repeat, putative	Tetratricopeptide-like helical domain superfamily;Tetratricopeptide repeat	43 kDa	0.0028	INF	1	0	0.0995	0	4	0	7	0
142	hypothetical protein, conserved	LmxM.08_29.2100	Present in the outer mitochondrial membrane proteome 37	Conserved hypothetical protein CHP02231;Domain of unknown function DUF4139	70 kDa	0.0065	INF	1	0	0.0969	0	6	0	6	0
143	electron-transfer-flavoprotein, alpha polypeptide, putative	LmxM.28.1140	electron-transfer-flavoprotein, alpha polypeptide, putative	Electron transfer flavoprotein alpha subunit/FixB;Electron transfer flavoprotein, alpha/beta-subunit, N-terminal;Electron transfer flavoprotein, alpha subunit, C-terminal;DHS-like NAD/FAD-binding domain superfamily;Electron transfer flavoprotein, alpha subunit, N-terminal	34 kDa	0.0065	INF	1	0	0.203	0	4	0	6	0
144	beta prime cop protein, putative	LmxM.32.3210	beta prime cop protein, putative	WD40 repeat;Coatomer, WD associated region;Coatomer beta' subunit (COPB2);G-protein beta WD-40 repeat;WD40-repeat-containing domain superfamily	98 kDa	0.0065	INF	1	0	0.0622	0	5	0	6	0
145	hypothetical protein, conserved	LmxM.04.0123	hypothetical protein, conserved	N/A	16 kDa	0.0065	INF	1	0	0.226	0	2	0	6	0
146	eukaryotic translation initiation factor, putative	LmxM.28.2500	Eukaryotic translation initiation factor 4E-3	Translation Initiation factor eIF- 4e;Translation Initiation factor eIF- 4e-like	38 kDa	0.0065	INF	1	0	0.12	0	4	0	6	0
147	hypothetical protein, conserved	LmxM.36.1440	N-terminal region of Chorein, a TM vesicle-mediated sorter, putative	Vacuolar protein sorting-associated protein 13;Vacuolar protein sorting-associated protein 13-like, N-terminal domain;Vacuolar protein sorting-associated protein 13, C-terminal	602 kDa	0.0065	INF	0.99	0	0.00731	0	4	0	6	0
148	calpain-like cysteine peptidase, putative	LmxM.30.0390	Calpain-like protein 2	Peptidase C2, calpain, catalytic domain;Domain of unknown function DUF1935;Peptidase C2, calpain family;Smp-1-like superfamily;Papain-like cysteine peptidase superfamily	89 kDa	0.0065	INF	0.99	0	0.0446	0	5	0	6	0
203	Cluster of receptor-type adenylate cyclase a (LmxM.17.0191)	LmxM.17.0191 [2]	receptor-type adenylate cyclase a	Adenylyl cyclase class-3/4/guanylyl cyclase;Periplasmic binding protein-like I;Nucleotide cyclase	153 kDa	0.015	INF	1	0	0.0474	0	5	0	5	0
204	hypothetical protein, conserved	LmxM.11.1030	hypothetical protein, conserved	N/A	28 kDa	0.015	INF	1	0	0.272	0	5	0	5	0
205	trifunctional enzyme alpha subunit, mitochondrial precursor-like protein	LmxM.26.1550	trifunctional enzyme alpha subunit, mitochondrial precursor-like protein	Enoyl-CoA hydratase/isomerase;3-hydroxyacyl-CoA dehydrogenase, C-terminal;3-hydroxyacyl-CoA dehydrogenase, NAD binding;6-phosphogluconate dehydrogenase-like, C-terminal domain superfamily;ClpP/crotonase-like domain superfamily;NAD(P)-binding domain superfamily	80 kDa	0.015	INF	1	0	0.0647	0	5	0	5	0
206	hypothetical protein, conserved	LmxM.36.0620	hypothetical protein, conserved	ATP synthase, F1 complex, epsilon subunit, mitochondrial;ATP synthase, F1 complex, epsilon subunit superfamily, mitochondrial	8 kDa	0.015	INF	1	0	0.397	0	3	0	5	0
207	citrate synthase, putative	LmxM.18.0670 (+1)	citrate synthase, putative	Citrate synthase;Citrate synthase active site;Citrate synthase superfamily	50 kDa	0.015	INF	1	0	0.0947	0	5	0	5	0
208	glucosamine-6-phosphate isomerase, putative,glucosamine-6-phosphate deaminase, putative	LmxM.31.3260	glucosamine-6-phosphate isomerase, putative, glucosamine-6-phosphate deaminase, putative	Glucosamine-6-phosphate isomerase;Glucosamine/galactosamine-6-phosphate isomerase;Glucosamine-6-phosphate isomerase, conserved site;NagB/RpiA transferase-like	32 kDa	0.015	INF	1	0	0.122	0	4	0	5	0
209	hypothetical protein	LmxM.04.0220	hypothetical protein	N/A	40 kDa	0.015	INF	1	0	0.13	0	4	0	5	0
210	aldehyde dehydrogenase, mitochondrial precursor	LmxM.25.1120	aldehyde dehydrogenase, mitochondrial precursor	Aldehyde dehydrogenase domain;Aldehyde dehydrogenase, cysteine active site;Aldehyde/histidinol dehydrogenase;Aldehyde dehydrogenase, glutamic acid active site	54 kDa	0.015	INF	1	0	0.102	0	5	0	5	0
211	acyl-coenzyme a dehydrogenase, putative	LmxM.06.0880	acyl-coenzyme a dehydrogenase, putative	Acyl-CoA dehydrogenase, conserved site;Acyl-CoA oxidase/dehydrogenase, central domain;Acyl-CoA dehydrogenase/oxidase C-terminal;Acyl-CoA dehydrogenase/oxidase, N-terminal and middle domain superfamily;Acyl-CoA dehydrogenase/oxidase, N-terminal;Acyl-CoA dehydrogenase-like, C-terminal	45 kDa	0.015	INF	1	0	0.0889	0	3	0	5	0
212	GTP-binding protein, putative	LmxM.25.1420	GTP-binding protein, putative	Small GTPase;Ran GTPase;Small GTP-binding protein domain;P-loop containing nucleoside triphosphate hydrolase	24 kDa	0.015	INF	1	0	0.194	0	4	0	5	0
213	hypothetical protein, conserved	LmxM.26.2000	methyltransferase domain containing protein, putative	S-adenosyl-L-methionine-dependent methyltransferase	39 kDa	0.015	INF	1	0	0.126	0	5	0	5	0
292	T-complex protein 1, eta subunit, putative	LmxM.34.3860	T-complex protein 1, eta subunit, putative	Chaperonin TCP-1, conserved site;Chaperonin Cpn60/TCP-1 family;T-complex protein 1, eta subunit;Chaperone tailless complex polypeptide 1 (TCP-1);GroEL-like apical domain superfamily;TCP-1-like chaperonin intermediate domain superfamily;GroEL-like equatorial domain superfamily	62 kDa	0.035	INF	1	0	0.0719	0	4	0	4	0
293	ADP ribosylation factor 3, putative	LmxM.08_29.0880	ADP-ribosylation factor-like protein 3A, putative	Small GTP-binding protein domain;Small GTPase superfamily, ARF/SAR type;P-loop containing nucleoside triphosphate hydrolase	20 kDa	0.035	INF	1	0	0.246	0	3	0	4	0
295	delta-1-pyrroline-5-carboxylate dehydrogenase, putative	LmxM.03.0200	delta-1-pyrroline-5-carboxylate dehydrogenase, putative	Delta-1-pyrroline-5-carboxylate dehydrogenase;Aldehyde dehydrogenase domain;Aldehyde dehydrogenase, cysteine active site;Aldehyde/histidinol dehydrogenase;Aldehyde dehydrogenase, glutamic acid active site	59 kDa	0.035	INF	1	0	0.0725	0	4	0	4	0
296	hypothetical protein, conserved	LmxM.27.1250	Serine-threonine kinase receptor-associated protein, putative	WD40 repeat;WD40 repeat, conserved site;WD40-repeat-containing domain superfamily	35 kDa	0.035	INF	1	0	0.162	0	3	0	4	0
297	adenosine kinase, putative	LmxM.29.0880	adenosine kinase, putative	Adenosine kinase;Carbohydrate kinase PfkB;Ribokinase-like	37 kDa	0.035	INF	1	0	0.107	0	3	0	4	0
298	hypothetical protein, conserved	LmxM.33.4100	hypothetical protein, conserved	N/A	35 kDa	0.035	INF	1	0	0.169	0	4	0	4	0
299	phosphoglycerate kinase C, glycosomal	LmxM.20.0100	phosphoglycerate kinase C, glycosomal	Phosphoglycerate kinase;Phosphoglycerate kinase, conserved site;Phosphoglycerate kinase, euglenozoa;Phosphoglycerate kinase superfamily	52 kDa	0.035	INF	1	0	0.0939	0	4	0	4	0
300	unspecified product, non-scaffolded	LmxM.34.0540	PPG fragment	Leucine-rich repeat	80 kDa	0.035	INF	1	0	0.0656	0	4	0	4	0
301	hypothetical protein, conserved	LmxM.15.1190	cyclic nucleotide-binding domain containing protein, putative	Cyclic nucleotide-binding domain;Cyclic nucleotide-binding-like	136 kDa	0.035	INF	1	0	0.0234	0	3	0	4	0
302	ATP-dependent DNA helicase, putative,ruvb DNA helicase-like protein, putative	LmxM.33.2610	ruvB-like DNA helicase, putative	AAA+ ATPase domain;TIP49, P-loop domain;RuvB-like;P-loop containing nucleoside triphosphate hydrolase;RuvB-like helicase 2;RuvB-like, AAA-lid domain	54 kDa	0.035	INF	1	0	0.0911	0	4	0	4	0
303	proteophosphoglycan ppg3, putative	LmxM.34.0500	proteophosphoglycan ppg3, putative	Leucine-rich repeat	120 kDa	0.035	INF	1	0	0.0206	0	3	0	4	0
304	ATP synthase, putative	LmxM.36.3100	ATP synthase, putative	V-type ATPase subunit E	25 kDa	0.035	INF	1	0	0.148	0	4	0	4	0
305	NADH-cytochrome b5 reductase, putative	LmxM.22.0770	NADH-cytochrome b5 reductase, putative	Oxidoreductase FAD/NAD(P)-binding;NADH:cytochrome b5 reductase-like;Flavoprotein pyridine nucleotide cytochrome reductase-like, FAD-binding domain;Riboflavin synthase-like beta-barrel;Ferredoxin-NADP reductase (FNR), nucleotide-binding domain	32 kDa	0.035	INF	1	0	0.107	0	4	0	4	0
306	N-acetyltransferase subunit Nat1, putative	LmxM.36.1340	N-acetyltransferase subunit Nat1, putative	Tetratricopeptide-like helical domain superfamily;Tetratricopeptide repeat;N-terminal acetyltransferase A, auxiliary subunit	82 kDa	0.035	INF	1	0	0.0464	0	4	0	4	0
307	rieske iron-sulfur protein precursor, putative	LmxM.34.1540	rieske iron-sulfur protein, mitochondrial precursor, putative	Rieske iron-sulphur protein, C-terminal;Ubiquinol-cytochrome c reductase, iron-sulphur subunit;Rieske iron-sulphur protein;Rieske [2Fe-2S] iron-sulphur domain;Rieske [2Fe-2S] iron-sulphur domain superfamily	34 kDa	0.035	INF	1	0	0.101	0	3	0	4	0
308	hypothetical protein, conserved	LmxM.25.1840	General negative regulator of transcription subunit 5	CCR4-Not complex component, Not N-terminal domain;NOT2/NOT3/NOT5, C-terminal;CCR4-NOT complex, subunit 3/ 5;Not2/Not3/Not5	73 kDa	0.035	INF	1	0	0.0433	0	2	0	4	0
309	chaperonin alpha subunit, putative	LmxM.31.3270	chaperonin alpha subunit, putative	Chaperonin TCP-1, conserved site;Chaperonin Cpn60/TCP-1 family;T-complex protein 1, alpha subunit;Chaperone tailless complex polypeptide 1 (TCP-1);GroEL-like apical domain superfamily;TCP-1-like chaperonin intermediate domain superfamily;GroEL-like equatorial domain superfamily	59 kDa	0.035	INF	1	0	0.0586	0	3	0	4	0
310	hypothetical protein, conserved	LmxM.16.0690	eukaryotic translation initiation factor eIF2A, putative	Translation initiation factor 2A;Translation initiation factor, beta propellor-like domain	60 kDa	0.035	INF	0.99	0	0.069	0	3	0	4	0
409	hypothetical protein, conserved	LmxM.31.3390	hypothetical protein, conserved	N/A	66 kDa	0.08	INF	1	0	0.0733	0	3	0	3	0
410	ATP-binding cassette protein subfamily G, member 1, putative (ABCG1)	LmxM.06.0080 (+1)	ATP-binding cassette protein subfamily G, member 1, putative	ABC transporter-like;AAA+ ATPase domain;ABC-2 type transporter;P-loop containing nucleoside triphosphate hydrolase;ABC transporter family G domain	73 kDa	0.08	INF	1	0	0.0639	0	3	0	3	0
411	hypothetical protein, conserved	LmxM.27.1440	Snf7, putative	Snf7 family	25 kDa	0.08	INF	1	0	0.163	0	3	0	3	0
412	hypothetical protein, conserved	LmxM.30.1260	Microtubule-binding stalk of dynein motor, putative	Dynein heavy chain, coiled coil stalk;Dynein heavy chain	70 kDa	0.08	INF	1	0	0.0463	0	3	0	3	0
413	hypothetical protein, conserved	LmxM.10.1110	PAB1-binding protein , putative	LsmAD domain;Ataxin 2, SM domain	57 kDa	0.08	INF	1	0	0.0854	0	3	0	3	0
414	(H )-ATPase G subunit, putative	LmxM.23.0340	(H+)-ATPase G subunit, putative	Vacuolar (H+)-ATPase G subunit	12 kDa	0.08	INF	1	0	0.296	0	3	0	3	0
415	calpain-like cysteine peptidase, putative,cysteine peptidase, Clan CA, family C2, putative	LmxM.20.1190	cysteine peptidase, Clan CA, family C2, putative	Peptidase C2, calpain, catalytic domain;Domain of unknown function DUF1935;Peptidase C2, calpain family;Smp-1-like superfamily;Papain-like cysteine peptidase superfamily	78 kDa	0.08	INF	1	0	0.0451	0	3	0	3	0
416	hypothetical protein, conserved	LmxM.36.5930	hypothetical protein, conserved	Taxilin family	34 kDa	0.08	INF	1	0	0.127	0	3	0	3	0
417	hypothetical protein, conserved	LmxM.27.0230	hypothetical protein, conserved	N/A	22 kDa	0.08	INF	1	0	0.182	0	3	0	3	0
418	hypothetical protein, conserved	LmxM.19.0080	DnaJ domain containing protein, putative	DnaJ domain;DnaJ domain, conserved site;Chaperone J-domain superfamily	51 kDa	0.08	INF	1	0	0.104	0	3	0	3	0
419	unspecified product	LmxM.34.0520b	hypothetical protein (pseudogene) (fragment)	N/A	550 kDa	0.08	INF	1	0	0.00427	0	3	0	3	0
420	intraflagellar transport protein-like protein	LmxM.22.1370	intraflagellar transport protein-like protein	Intraflagellar transport protein 74	62 kDa	0.08	INF	1	0	0.0653	0	3	0	3	0
421	vacuolar proton translocating ATPase subunit A, putative	LmxM.23.1510	V-type proton ATPase subunit a, putative	V-type ATPase, V0 complex, 116kDa subunit family;ATPase, V0 complex, subunit 116kDa, eukaryotic	88 kDa	0.08	INF	1	0	0.0465	0	2	0	3	0
422	hypothetical protein, conserved	LmxM.33.4620	cyclic nucleotide-binding domain containing protein, putative	Cyclic nucleotide-binding domain;Cyclic nucleotide-binding-like	89 kDa	0.08	INF	1	0	0.0449	0	3	0	3	0
423	proteasome regulatory non-ATP-ase subunit, putative	LmxM.31.2820	proteasome regulatory non-ATP-ase subunit, putative	Proteasome component (PCI) domain;26S proteasome regulatory subunit Rpn7/COP9 signalosome complex subunit 1;26S Proteasome non-ATPase regulatory subunit 6;Winged helix DNA-binding domain superfamily	46 kDa	0.08	INF	1	0	0.0564	0	2	0	3	0
424	coatomer zeta subunit, putative	LmxM.34.0110	coatomer subunit zeta, putative	Longin-like domain superfamily;AP complex, mu/sigma subunit;Coatomer subunit zeta	20 kDa	0.08	INF	1	0	0.136	0	2	0	3	0
425	rab1 small GTP-binding protein, putative	LmxM.10.1160	Ras-related protein RabX1, putative	Small GTPase;Small GTP-binding protein domain;P-loop containing nucleoside triphosphate hydrolase	25 kDa	0.08	INF	1	0	0.139	0	2	0	3	0
426	hypothetical protein, conserved	LmxM.26.0680	Protein of unknown function (DUF2012), putative	Carbohydrate-binding-like fold;Domain of unknown function DUF2012;ER membrane protein complex subunit 7	26 kDa	0.08	INF	1	0	0.124	0	3	0	3	0
427	3,2-trans-enoyl-CoA isomerase, mitochondrial precursor, putative	LmxM.30.2250	3,2-trans-enoyl-CoA isomerase, mitochondrial precursor, putative	Enoyl-CoA hydratase/isomerase;Enoyl-CoA hydratase/isomerase, conserved site;ClpP/crotonase-like domain superfamily	38 kDa	0.08	INF	1	0	0.102	0	3	0	3	0
428	heat shock protein HslVU, ATPase subunit HslU, putative	LmxM.15.0090	ATP-dependent protease ATPase subunit HslU1, putative	AAA+ ATPase domain;ATPase, AAA-type, core;Heat shock protein HslU;Clp ATPase, C-terminal;P-loop containing nucleoside triphosphate hydrolase	48 kDa	0.08	INF	1	0	0.0662	0	3	0	3	0
429	NADP-dependent alcohol dehydrogenase, putative	LmxM.23.0360	NADP-dependent alcohol dehydrogenase, putative	Alcohol dehydrogenase, zinc-type, conserved site;GroES-like superfamily;Alcohol dehydrogenase, C-terminal;Alcohol dehydrogenase, N-terminal;Polyketide synthase, enoylreductase domain;D-isomer specific 2-hydroxyacid dehydrogenase, NAD-binding domain conserved site 1;NAD(P)-binding domain superfamily	38 kDa	0.08	INF	1	0	0.0852	0	3	0	3	0
430	hypothetical protein, conserved	LmxM.25.0590	hypothetical protein, conserved	N/A	11 kDa	0.08	INF	1	0	0.253	0	2	0	3	0
431	hypothetical protein, conserved	LmxM.08_29.0870	hypothetical protein, conserved	N/A	53 kDa	0.08	INF	1	0	0.053	0	3	0	3	0
432	hypothetical protein, conserved	LmxM.33.2020	Regulator of chromosome condensation (RCC1) repeat, putative	Regulator of chromosome condensation, RCC1;Regulator of chromosome condensation 1/beta-lactamase-inhibitor protein II	69 kDa	0.08	INF	1	0	0.062	0	3	0	3	0
433	seryl-tRNA synthetase, putative	LmxM.11.0100	seryl-tRNA synthetase	Aminoacyl-tRNA synthetase, class II (G/ P/ S/T);Serine-tRNA ligase, type1;Class I and II aminoacyl-tRNA synthetase, tRNA-binding arm;Serine-tRNA synthetase, type1, N-terminal;Serine-tRNA ligase catalytic core domain	53 kDa	0.08	INF	1	0	0.0717	0	3	0	3	0
434	NADH-cytochrome b5 reductase, putative	LmxM.13.1060	NADH-cytochrome b5 reductase, putative	Oxidoreductase FAD/NAD(P)-binding;Flavoprotein pyridine nucleotide cytochrome reductase;NADH:cytochrome b5 reductase-like;Flavoprotein pyridine nucleotide cytochrome reductase-like, FAD-binding domain;Riboflavin synthase-like beta-barrel;Ferredoxin-NADP reductase (FNR), nucleotide-binding domain	35 kDa	0.08	INF	0.99	0	0.0844	0	3	0	3	0
435	hypothetical protein, conserved	LmxM.08_29.2110	UDP-glucose:glycoprotein glucosyltransferase, putative	UDP-glucose:Glycoprotein Glucosyltransferase;Nucleotide-diphospho-sugar transferases;Glucosyltransferase 24, catalytic domain;UGGT, thioredoxin-like domain 3;UGGT, thioredoxin-like domain 1;UGGT, thioredoxin-like domain 2	193 kDa	0.08	INF	0.99	0	0.0171	0	3	0	3	0
436	acetylornithine deacetylase-like protein	LmxM.07.0270	acetylornithine deacetylase-like protein	ArgE/DapE/ACY1/CPG2/YscS, conserved site;Peptidase M20;Acetylornithine deacetylase ArgE;Peptidase M20, dimerisation domain;Bacterial exopeptidase dimerisation domain	43 kDa	0.08	INF	0.99	0	0.0529	0	3	0	3	0
437	hypothetical protein, conserved	LmxM.09.1290	hypothetical protein, conserved	Kelch-type beta propeller	58 kDa	0.08	INF	1	0	0.0578	0	3	0	3	0
438	brix domain containing-like protein	LmxM.26.0010 (+1)	brix domain containing-like protein	Brix domain;Ribosome biogenesis protein Rpf2	40 kDa	0.08	INF	1	0	0.0939	0	3	0	3	0
630	ABC transporter, putative	LmxM.15.0890	ABC transporter, putative	ABC transporter-like;AAA+ ATPase domain;ABC-2 type transporter;ABC transporter, conserved site;P-loop containing nucleoside triphosphate hydrolase;ABC transporter family G domain	84 kDa	0.19	INF	0.99	0	0.0202	0	2	0	2	0
631	hypothetical protein, conserved	LmxM.27.0650	hypothetical protein, conserved	N/A	20 kDa	0.19	INF	1	0	0.132	0	2	0	2	0
632	hypothetical protein, conserved	LmxM.25.0410	translation initiation factor SUI1, putative	SUI1 domain;SUI1 domain superfamily	33 kDa	0.19	INF	1	0	0.0746	0	2	0	2	0
633	hypothetical protein, conserved	LmxM.34.2310	hypothetical protein, conserved	N/A	26 kDa	0.19	INF	1	0	0.133	0	2	0	2	0
634	hypothetical protein, conserved	LmxM.09.1050	MSP (Major sperm protein) domain containing protein, putative	Major sperm protein (MSP) domain;PapD-like superfamily;Vesicle-associated membrane-protein-associated protein	26 kDa	0.19	INF	1	0	0.112	0	2	0	2	0
635	intraflagellar transport (IFT) protein, putative	LmxM.29.2000	intraflagellar transport (IFT) protein, putative	Intraflagellar transport protein 20	15 kDa	0.19	INF	1	0	0.147	0	2	0	2	0
636	hypothetical protein, unknown function	LmxM.17.0480	Phenazine biosynthesis-like protein, putative	Phenazine biosynthesis PhzF protein	60 kDa	0.19	INF	1	0	0.0507	0	2	0	2	0
637	hypothetical protein, conserved	LmxM.02.0280	hypothetical protein, conserved	N/A	16 kDa	0.19	INF	1	0	0.174	0	2	0	2	0
638	cell division protein kinase 2,cdc2-related kinase	LmxM.21.1080	cdc2-related kinase, cell division protein kinase 2	Protein kinase domain;Serine/threonine-protein kinase, active site;Protein kinase-like domain superfamily;Protein kinase, ATP binding site	34 kDa	0.19	INF	1	0	0.0631	0	2	0	2	0
639	dynein light intermediate chain, putative	LmxM.31.3230	dynein light intermediate chain, putative	P-loop containing nucleoside triphosphate hydrolase;Cytoplasmic dynein 2 light intermediate chain 1	47 kDa	0.19	INF	1	0	0.0612	0	2	0	2	0
640	ABC transporter protein, putative	LmxM.03.0160	ABC transporter protein, putative	ABC transporter-like;AAA+ ATPase domain;ABC transporter, conserved site;P-loop containing nucleoside triphosphate hydrolase;ABC-transporter extension domain	82 kDa	0.19	INF	1	0	0.0276	0	2	0	2	0
641	hypothetical protein, conserved	LmxM.07.0220	hypothetical protein, conserved	N/A	67 kDa	0.19	INF	1	0	0.0504	0	2	0	2	0
642	hypothetical protein, conserved	LmxM.17.0870	hypothetical protein, conserved	Domain of unknown function DUF306, Meta/HslJ;Domain of unknown function DUF1935;Smp-1-like superfamily	48 kDa	0.19	INF	1	0	0.0766	0	2	0	2	0
643	proteasome alpha 5 subunit, putative,20S proteasome subunit alpha 5, (putative)	LmxM.21.1830	proteasome subunit alpha type-5, putative	Proteasome alpha-subunit, N-terminal domain;Proteasome, subunit alpha/beta;Nucleophile aminohydrolases, N-terminal;Proteasome subunit alpha5	27 kDa	0.19	INF	1	0	0.0779	0	2	0	2	0
644	proteasome regulatory non-ATP-ase subunit 5, putative,19S proteasome regulatory subunit	LmxM.21.0760	proteasome regulatory non-ATP-ase subunit 5, putative	Proteasome component (PCI) domain;26S Proteasome non-ATPase regulatory subunit 12;Winged helix DNA-binding domain superfamily;26S Proteasome non-ATPase regulatory subunit 12/COP9 signalosome complex subunit 4	54 kDa	0.19	INF	1	0	0.0359	0	2	0	2	0
645	hypothetical protein, conserved	LmxM.29.0560	hypothetical protein, conserved	N/A	37 kDa	0.19	INF	1	0	0.0646	0	2	0	2	0
646	hypothetical protein, conserved	LmxM.09.1140	hypothetical protein, conserved	Galactose-binding-like domain superfamily;Intraflagellar transport protein 25	22 kDa	0.19	INF	1	0	0.158	0	2	0	2	0
647	glutaminyl-tRNA synthetase, putative	LmxM.15.1440	glutaminyl-tRNA synthetase, putative	Glutamyl/glutaminyl-tRNA synthetase;Aminoacyl-tRNA synthetase, class I, conserved site;Glutamine-tRNA synthetase;Ribosomal protein L25/Gln-tRNA synthetase, anti-codon-binding domain superfamily;Glutamyl/glutaminyl-tRNA synthetase, class Ib, catalytic domain;Glutamyl/glutaminyl-tRNA synthetase, class Ib, anti-codon binding domain	66 kDa	0.19	INF	1	0	0.0456	0	2	0	2	0
648	hypothetical protein, conserved	LmxM.31.3210	Miro-like protein, putative	P-loop containing nucleoside triphosphate hydrolase	24 kDa	0.19	INF	1	0	0.0872	0	2	0	2	0
649	ribose-phosphate pyrophosphokinase, putative	LmxM.08.0510	ribose-phosphate pyrophosphokinase, putative	Phosphoribosyltransferase domain;Ribose-phosphate pyrophosphokinase;Phosphoribosyltransferase-like;Ribose-phosphate pyrophosphokinase, N-terminal domain	93 kDa	0.19	INF	1	0	0.0346	0	2	0	2	0
650	hypothetical protein, conserved	LmxM.29.3320	hypothetical protein, conserved	N/A	39 kDa	0.19	INF	1	0	0.0587	0	2	0	2	0
651	hypothetical protein, conserved	LmxM.29.1770	Intraflagellar transport complex B protein 46 C terminal, putative	Intraflagellar transport complex B protein 46	40 kDa	0.19	INF	1	0	0.13	0	2	0	2	0
652	cytochrome c oxidase VII, putative	LmxM.25.1130	cytochrome oxidase subunit VII	N/A	19 kDa	0.19	INF	1	0	0.097	0	2	0	2	0
653	succinyl-coa:3-ketoacid-coenzyme a transferase- like protein	LmxM.29.1930	succinyl-coa:3-ketoacid-coenzyme a transferase- like protein	Coenzyme A transferase binding site;Coenzyme A transferase family I;3-oxoacid CoA-transferase, subunit B;3-oxoacid CoA-transferase;NagB/RpiA transferase-like	54 kDa	0.19	INF	1	0	0.0582	0	2	0	2	0
654	hypothetical protein, conserved	LmxM.31.1370	G5-interacting protein, putative	P-loop containing nucleoside triphosphate hydrolase	87 kDa	0.19	INF	1	0	0.0251	0	2	0	2	0
655	hypothetical protein, conserved	LmxM.29.0090	hypothetical protein, conserved	N/A	28 kDa	0.19	INF	1	0	0.0833	0	2	0	2	0
656	3-oxoacyl-(acyl-carrier protein) reductase, putative	LmxM.24.2030	3-oxoacyl-(acyl-carrier protein) reductase, putative	Short-chain dehydrogenase/reductase SDR;Short-chain dehydrogenase/reductase, conserved site;NAD(P)-binding domain superfamily	27 kDa	0.19	INF	1	0	0.0772	0	2	0	2	0
657	protein tyrosine phosphatase, putative	LmxM.05.0280	protein tyrosine phosphatase, putative	Protein-tyrosine phosphatase-like, PTPLA	25 kDa	0.19	INF	1	0	0.0804	0	2	0	2	0
658	nucleoside transporter 1, putative	LmxM.36.1940	inosine-guanosine transporter	Equilibrative nucleoside transporter;MFS transporter superfamily	54 kDa	0.19	INF	1	0	0.0361	0	2	0	2	0
659	hypothetical protein, conserved	LmxM.23.1010	hypothetical protein, conserved	N/A	112 kDa	0.19	INF	1	0	0.044	0	2	0	2	0
660	triosephosphate isomerase	LmxM.24.0850	triosephosphate isomerase	Triosephosphate isomerase;Triosephosphate isomerase, active site;Triosephosphate isomerase, bacterial/eukaryotic;Triosephosphate isomerase superfamily	27 kDa	0.19	INF	0.99	0	0.0956	0	2	0	2	0
661	hypothetical protein, conserved	LmxM.33.1460	hypothetical protein, conserved	N/A	77 kDa	0.19	INF	0.99	0	0.0468	0	2	0	2	0
662	elongation factor Tu, putative	LmxM.18.0740	Elongation factor Tu, mitochondrial, putative	Translational (tr)-type GTP-binding domain;Translation elongation factor EFTu/EF1A, C-terminal;Translation elongation factor EFTu-like, domain 2;Translation protein, beta-barrel domain superfamily;Translation elongation factor EF1A/initiation factor IF2gamma, C-terminal;P-loop containing nucleoside triphosphate hydrolase;Elongation factor Tu (EF-Tu), GTP-binding domain	52 kDa	0.19	INF	0.99	0	0.0472	0	2	0	2	0
663	hypothetical protein, conserved	LmxM.04.0630	hypothetical protein, conserved	N/A	23 kDa	0.19	INF	0.99	0	0.0707	0	2	0	2	0
664	succinyl-diaminopimelate desuccinylase-like protein	LmxM.30.2020	succinyl-diaminopimelate desuccinylase-like protein	Peptidase M20;Peptidase M20, dimerisation domain	51 kDa	0.19	INF	0.99	0	0.0425	0	2	0	2	0
665	acyltransferase-like protein, copy 2	LmxM.04.1050	acyltransferase-like protein, copy 2	Phospholipid/glycerol acyltransferase	35 kDa	0.19	INF	0.99	0	0.0782	0	2	0	2	0
666	nucleosome assembly protein, putative	LmxM.19.0440	nucleosome assembly protein, putative	Nucleosome assembly protein (NAP);NAP-like superfamily	40 kDa	0.19	INF	0.99	0	0.071	0	2	0	2	0
667	chaperone protein DNAj, putative	LmxM.31.3300	chaperone protein DnaJ, putative	Heat shock protein DnaJ, cysteine-rich domain;DnaJ domain;Chaperone DnaJ, C-terminal;HSP40/DnaJ peptide-binding;DnaJ domain, conserved site;Heat shock protein DnaJ, cysteine-rich domain superfamily;Chaperone J-domain superfamily	45 kDa	0.19	INF	0.99	0	0.0575	0	2	0	2	0
668	hypothetical protein, conserved	LmxM.08_29.0940	hypothetical protein, conserved	Sulfatase-modifying factor enzyme;C-type lectin fold;DinB-like domain;5-histidylcysteine sulfoxide synthase;Putative 4-mercaptohistidine N1-methyltranferase, OvoA C-terminal domain;S-adenosyl-L-methionine-dependent methyltransferase	87 kDa	0.19	INF	0.99	0	0.033	0	2	0	2	0
669	ATP-dependent Clp protease subunit, heat shock protein 78 (HSP78), putative,serine peptidase, putative	LmxM.02.0710	serine peptidase, putative, ATP-dependent Clp protease subunit, heat shock protein 78 (HSP78), putative	ClpA/B family;AAA+ ATPase domain;ATPase, AAA-type, core;ClpA/B, conserved site 1;Clp ATPase, C-terminal;P-loop containing nucleoside triphosphate hydrolase;ClpA/ClpB, AAA lid domain	91 kDa	0.19	INF	0.99	0	0.0245	0	2	0	2	0
670	hypothetical protein, conserved	LmxM.27.2090	hypothetical protein, conserved	N/A	17 kDa	0.19	INF	0.99	0	0.115	0	2	0	2	0
671	mitotic centromere-associated kinesin (MCAK), putative	LmxM.30.0290	Kinesin-13 4, putative	Kinesin motor domain;Kinesin motor domain, conserved site;P-loop containing nucleoside triphosphate hydrolase	91 kDa	0.19	INF	0.99	0	0.0333	0	2	0	2	0
672	hypothetical protein, conserved	LmxM.03.0330	hypothetical protein, conserved	N/A	68 kDa	0.19	INF	0.98	0	0.0444	0	2	0	2	0
673	hypothetical protein, conserved	LmxM.06.1010	hypothetical protein, conserved	N/A	83 kDa	0.19	INF	0.98	0	0.0316	0	2	0	2	0
674	hypothetical protein, conserved	LmxM.25.1260	hypothetical protein, conserved	WD40-repeat-containing domain superfamily;MIOS/Sea4	234 kDa	0.19	INF	0.98	0	0.0122	0	2	0	2	0
675	arginine N-methyltransferase-like protein	LmxM.12.1270	arginine N-methyltransferase-like protein	S-adenosyl-L-methionine-dependent methyltransferase	39 kDa	0.19	INF	0.98	0	0.0496	0	2	0	2	0
676	proteasome regulatory ATPase subunit 2, putative	LmxM.13.1090	proteasome regulatory ATPase subunit 2, putative	AAA+ ATPase domain;ATPase, AAA-type, core;ATPase, AAA-type, conserved site;26S proteasome regulatory subunit P45-like;P-loop containing nucleoside triphosphate hydrolase;Proteasomal ATPase OB C-terminal domain;26S Proteasome regulatory subunit 4;AAA ATPase, AAA+ lid domain	49 kDa	0.19	INF	0.98	0	0.0388	0	2	0	2	0
677	4-coumarate:coa ligase-like protein	LmxM.19.1005	4-coumarate:coa ligase-like protein	AMP-dependent synthetase/ligase;AMP-binding enzyme, C-terminal domain	72 kDa	0.19	INF	0.98	0	0.0393	0	1	0	2	0
678	3-hydroxy-3-methylglutaryl-CoA reductase, putative	LmxM.29.3190	3-hydroxy-3-methylglutaryl-CoA reductase, putative	Hydroxymethylglutaryl-CoA reductase, class I/II;Hydroxymethylglutaryl-CoA reductase, eukaryotic/archaeal type;Hydroxymethylglutaryl-CoA reductase, class I/II, NAD/NADP-binding domain superfamily;Hydroxymethylglutaryl-CoA reductase, class I/II, substrate-binding domain superfamily;Hydroxymethylglutaryl-CoA reductase, class I/II, conserved site	46 kDa	0.19	INF	0.98	0	0.0438	0	2	0	2	0
21	eukaryotic translation initiation factor 3 subunit, putative	LmxM.36.3880	eukaryotic translation initiation factor 3 subunit i, eukaryotic translation initiation factor 3 subunit, putative	WD40 repeat;Eukaryotic translation initiation factor 3 subunit I;WD40-repeat-containing domain superfamily	39 kDa	0.0001	20	1	0.84	0.278	0.0478	9	1	20	1
20	hypothetical protein, conserved	LmxM.07.0640	eukaryotic translation initiation factor 3 subunit h	N/A	38 kDa	0.0001	12	1	0.99	0.299	0.0806	10	2	23	2
56	hypothetical protein, conserved	LmxM.33.2700	eukaryotic translation initiation factor 3 subunit g	RNA recognition motif domain;Eukaryotic translation initiation factor 3 subunit G;RNA-binding domain superfamily	29 kDa	0.00033	12	1	0.95	0.133	0.051	3	1	12	1
57	Gim5A protein, putative,glycosomal membrane protein	LmxM.34.3700	glycosomal membrane protein, Gim5A protein, putative	Peroxisomal biogenesis factor 11	25 kDa	0.00033	12	1	0.36	0.169	0.0356	3	1	12	1
67	vacuolar ATP synthase catalytic subunit A, putative	LmxM.33.3670	vacuolar ATP synthase catalytic subunit A, putative	ATPase, F1/V1/A1 complex, alpha/beta subunit, nucleotide-binding domain;ATPase, F1/V1/A1 complex, alpha/beta subunit, N-terminal domain;ATPase, V1 complex, subunit A;ATPase, alpha/beta subunit, nucleotide-binding domain, active site;V-type ATP synthase catalytic alpha chain;P-loop containing nucleoside triphosphate hydrolase;ATPsynthase alpha/beta subunit, N-terminal extension;ATPase, F1/V1/A1 co…	68 kDa	0.0007	11	1	0.95	0.139	0.0279	8	1	11	1
83	calpain-like cysteine peptidase, putative,calpain-like cysteine peptidase, Clan CA, family C2	LmxM.20.1310	small myristoylated protein 1	Domain of unknown function DUF1935;Smp-1-like superfamily	15 kDa	0.0015	10	1	0.32	0.198	0.0534	5	1	10	1
84	prohibitin, putative	LmxM.34.0070	prohibitin, putative	Prohibitin;Band 7 domain;Band 7/SPFH domain superfamily	32 kDa	0.0015	10	1	0.31	0.161	0.0308	5	1	10	1
17	lipophosphoglycan biosynthetic protein, putative,heat shock protein 90, putative,glucose regulated protein 94, putative	LmxM.08_29.0760	heat shock protein 90, putative	Heat shock protein Hsp90 family;Ribosomal protein S5 domain 2-type fold;Heat shock protein Hsp90, N-terminal;Histidine kinase/HSP90-like ATPase superfamily;HSP90, C-terminal domain	87 kDa	0.0001	9	1	1	0.25	0.0363	16	3	27	3
110	hypothetical protein, conserved	LmxM.11.0820	hypothetical protein, conserved	N/A	37 kDa	0.0032	9	1	0.95	0.214	0.0504	5	1	9	1
111	hypothetical protein, conserved	LmxM.21.1330partial	RecF/RecN/SMC N terminal domain/SMC proteins Flexible Hinge Domain, putative	RecF/RecN/SMC, N-terminal;SMCs flexible hinge;P-loop containing nucleoside triphosphate hydrolase;SMCs flexible hinge superfamily	171 kDa	0.0032	9	1	0.12	0.0365	0.00912	4	1	9	1
149	mitotubule-associated protein Gb4, putative	LmxM.26.1950	microtubule-associated protein, putative	Dynein heavy chain	321 kDa	0.0067	8	1	0.95	0.0282	0.00706	7	1	8	1
150	histidine secretory acid phosphatase, putative	LmxM.36.6480	histidine secretory acid phosphatase, putative	Histidine phosphatase superfamily, clade-2;Histidine phosphatase superfamily	128 kDa	0.0067	8	1	0.95	0.0242	0.0188	2	1	8	1
151	pyruvate phosphate dikinase, putative	LmxM.11.1000	pyruvate phosphate dikinase, putative	PEP-utilising enzyme, C-terminal;Pyruvate phosphate dikinase, AMP/ATP-binding;PEP-utilising enzyme, mobile domain;Pyruvate, phosphate dikinase;Pyruvate/Phosphoenolpyruvate kinase-like domain superfamily;PEP-utilising enzyme, active site;Phosphohistidine domain superfamily	101 kDa	0.0067	8	1	0.27	0.113	0.0109	8	1	8	1
152	hypothetical protein, unknown function	LmxM.34.2030	hypothetical protein, unknown function	EF-hand domain;EF-hand domain pair;EF-Hand 1, calcium-binding site	151 kDa	0.0067	8	0.98	0.14	0.0113	0.00704	2	1	8	1
