# Supplementary material for: Discovery of essential kinetoplastid-insect adhesion proteins and their function in Leishmania-sand fly interactions
Source: Nat Commun. 2024 Aug 13;15:6960. doi: 10.1038/s41467-024-51291-z (PMC11322530; doi:10.1038/s41467-024-51291-z)
Supplement: Supplementary file 6 — Supplementary Data 3 [file 41467_2024_51291_MOESM6_ESM.xlsx]

## Sheet: Supplementary Data 3
Supplementary Data 3. 39 proteins taken forward after exclusion criteria in Supplementary Dataset 2 were applied. Trypanosoma brucei orthologs of these proteins were identified. The annotation and localisation of these orthologs was used to further refine the list. Proteins whose T. brucei ortholog localised to the mitochondrion, cytoplasm, endocytic system, or nucleus were excluded, as were orth…
#	Proteins	Accession Number	TriTrypDB gene name	Interpro description	Tb ortholog	Tb gene name	TrypTag localisation	Molecular Weight	Fisher's Exact Test (p-value): *(p < 0.00581)	HA/PR	HA - ID Prob.	PR - ID Prob.	HA - SC%	PR - SC%	HA - No. Pep	PR - No. Pep	HA - No. Spec	PR - No. Spec
13	hypothetical protein, unknown function	LmxM.26.2680	hypothetical protein, unknown function	N/A				41 kDa	0.0001	INF	1	0	0.22	0	7	0	23	0
33	hypothetical protein, conserved	LmxM.08.1100	hypothetical protein, conserved	N/A	Tb927.5.2930	mitochondrial ATP synthase subunit d	mitochondrion	42 kDa	0.0001	INF	1	0	0.211	0	7	0	13	0
48	surface antigen-like protein	LmxM.04.0190	surface antigen-like protein	EGF-like domain;Furin-like repeat;Growth factor receptor cysteine-rich domain superfamily				74 kDa	0.00022	INF	1	0	0.0776	0	4	0	10	0
103	hypothetical protein, unknown function	LmxM.01.0010	Protein of unknown function (DUF2946), putative	Protein of unknown function DUF2946				37 kDa	0.0028	INF	1	0	0.15	0	5	0	7	0
105	hypothetical protein, conserved	LmxM.20.0240	transmembrane protein, putative	N/A	Tb927.1.860	hypothetical protein, conserved	no localisation	29 kDa	0.0028	INF	1	0	0.115	0	3	0	7	0
145	hypothetical protein, conserved	LmxM.04.0123	hypothetical protein, conserved	N/A	Tb927.9.7080	hypothetical protein, conserved	cytoplasm, points	16 kDa	0.0065	INF	1	0	0.226	0	2	0	6	0
148	calpain-like cysteine peptidase, putative	LmxM.30.0390	Calpain-like protein 2	Peptidase C2, calpain, catalytic domain;Domain of unknown function DUF1935;Peptidase C2, calpain family;Smp-1-like superfamily;Papain-like cysteine peptidase superfamily				89 kDa	0.0065	INF	0.99	0	0.0446	0	5	0	6	0
203	Cluster of receptor-type adenylate cyclase a (LmxM.17.0191)	LmxM.17.0191 [2]	receptor-type adenylate cyclase a	Adenylyl cyclase class-3/4/guanylyl cyclase;Periplasmic binding protein-like I;Nucleotide cyclase				153 kDa	0.015	INF	1	0	0.0474	0	5	0	5	0
204	hypothetical protein, conserved	LmxM.11.1030	hypothetical protein, conserved	N/A	Tb927.11.6250	mitochondrial ATP synthase subunit ATPTB3	mitochondrion	28 kDa	0.015	INF	1	0	0.272	0	5	0	5	0
209	hypothetical protein	LmxM.04.0220	hypothetical protein	N/A				40 kDa	0.015	INF	1	0	0.13	0	4	0	5	0
298	hypothetical protein, conserved	LmxM.33.4100	hypothetical protein, conserved	N/A	Tb927.4.630	MICOS complex subunit MIC34	mitochondrion	35 kDa	0.035	INF	1	0	0.169	0	4	0	4	0
301	hypothetical protein, conserved	LmxM.15.1190	cyclic nucleotide-binding domain containing protein, putative	Cyclic nucleotide-binding domain;Cyclic nucleotide-binding-like				136 kDa	0.035	INF	1	0	0.0234	0	3	0	4	0
409	hypothetical protein, conserved	LmxM.31.3390	hypothetical protein, conserved	N/A	Tb927.11.16670	zinc finger protein, MYND-type, putative	cytoplasm	66 kDa	0.08	INF	1	0	0.0733	0	3	0	3	0
415	calpain-like cysteine peptidase, putative,cysteine peptidase, Clan CA, family C2, putative	LmxM.20.1190	cysteine peptidase, Clan CA, family C2, putative	Peptidase C2, calpain, catalytic domain;Domain of unknown function DUF1935;Peptidase C2, calpain family;Smp-1-like superfamily;Papain-like cysteine peptidase superfamily	Tb927.1.2110	Calpain-like protein 1.2	axoneme	78 kDa	0.08	INF	1	0	0.0451	0	3	0	3	0
417	hypothetical protein, conserved	LmxM.27.0230	hypothetical protein, conserved	N/A	Tb927.3.820	LSU ribosomal protein, mitochondrial, putative	mitochondrion	22 kDa	0.08	INF	1	0	0.182	0	3	0	3	0
422	hypothetical protein, conserved	LmxM.33.4620	cyclic nucleotide-binding domain containing protein, putative	Cyclic nucleotide-binding domain;Cyclic nucleotide-binding-like				89 kDa	0.08	INF	1	0	0.0449	0	3	0	3	0
426	hypothetical protein, conserved	LmxM.26.0680	Protein of unknown function (DUF2012), putative	Carbohydrate-binding-like fold;Domain of unknown function DUF2012;ER membrane protein complex subunit 7				26 kDa	0.08	INF	1	0	0.124	0	3	0	3	0
430	hypothetical protein, conserved	LmxM.25.0590	hypothetical protein, conserved	N/A	Tb927.11.600	mitochondrial ATP synthase subunit e	mitochondrion	11 kDa	0.08	INF	1	0	0.253	0	2	0	3	0
431	hypothetical protein, conserved	LmxM.08_29.0870	hypothetical protein, conserved	N/A	Tb927.3.3460	succinate dehydrogenase flavoprotein subunit, putative	cytoplasm	53 kDa	0.08	INF	1	0	0.053	0	3	0	3	0
432	hypothetical protein, conserved	LmxM.33.2020	Regulator of chromosome condensation (RCC1) repeat, putative	Regulator of chromosome condensation, RCC1;Regulator of chromosome condensation 1/beta-lactamase-inhibitor protein II	Tb927.4.2650	Regulator of chromosome condensation (RCC1) repeat, putative	cortex, hook complex	69 kDa	0.08	INF	1	0	0.062	0	3	0	3	0
437	hypothetical protein, conserved	LmxM.09.1290	hypothetical protein, conserved	Kelch-type beta propeller	Tb927.11.13460	kelch domain-containing protein	axoneme	58 kDa	0.08	INF	1	0	0.0578	0	3	0	3	0
631	hypothetical protein, conserved	LmxM.27.0650	hypothetical protein, conserved	N/A	Tb927.11.1270	mitochondrial ATP synthase subunit ATPTB6	mitochondrion	20 kDa	0.19	INF	1	0	0.132	0	2	0	2	0
633	hypothetical protein, conserved	LmxM.34.2310	hypothetical protein, conserved	N/A	Tb927.9.13530	Presequence translocase-associated motor 16, putative	mitochondrion	26 kDa	0.19	INF	1	0	0.133	0	2	0	2	0
637	hypothetical protein, conserved	LmxM.02.0280	hypothetical protein, conserved	N/A	Tb927.2.2390	hypothetical protein, conserved	cytoplasm, nucleoplasm	16 kDa	0.19	INF	1	0	0.174	0	2	0	2	0
641	hypothetical protein, conserved	LmxM.07.0220	hypothetical protein, conserved	N/A	Tb927.8.1740	Mitochondrial import inner membrane translocase subunit TIM62	mitochondrion	67 kDa	0.19	INF	1	0	0.0504	0	2	0	2	0
642	hypothetical protein, conserved	LmxM.17.0870	hypothetical protein, conserved	Domain of unknown function DUF306, Meta/HslJ;Domain of unknown function DUF1935;Smp-1-like superfamily				48 kDa	0.19	INF	1	0	0.0766	0	2	0	2	0
645	hypothetical protein, conserved	LmxM.29.0560	hypothetical protein, conserved	N/A	Tb927.6.1990	hypothetical protein, conserved	cytoplasm	37 kDa	0.19	INF	1	0	0.0646	0	2	0	2	0
650	hypothetical protein, conserved	LmxM.29.3320	hypothetical protein, conserved	N/A	Tb927.6.4680	hypothetical protein, conserved	endocytic	39 kDa	0.19	INF	1	0	0.0587	0	2	0	2	0
655	hypothetical protein, conserved	LmxM.29.0090	hypothetical protein, conserved	N/A				28 kDa	0.19	INF	1	0	0.0833	0	2	0	2	0
659	hypothetical protein, conserved	LmxM.23.1010	hypothetical protein, conserved	N/A				112 kDa	0.19	INF	1	0	0.044	0	2	0	2	0
661	hypothetical protein, conserved	LmxM.33.1460	hypothetical protein, conserved	N/A	Tb927.4.2790	kinetoplast ribosomal PPR-repeat containing protein 12	mitochondrion	77 kDa	0.19	INF	0.99	0	0.0468	0	2	0	2	0
663	hypothetical protein, conserved	LmxM.04.0630	hypothetical protein, conserved	N/A	Tb927.9.7830	tRNA import complex component, putative	no info	23 kDa	0.19	INF	0.99	0	0.0707	0	2	0	2	0
670	hypothetical protein, conserved	LmxM.27.2090	hypothetical protein, conserved	N/A	Tb927.2.4700	succinate dehydrogenase subunit	mitochondrion	17 kDa	0.19	INF	0.99	0	0.115	0	2	0	2	0
672	hypothetical protein, conserved	LmxM.03.0330	hypothetical protein, conserved	N/A	Tb927.10.3320	hypothetical protein, conserved	background	68 kDa	0.19	INF	0.98	0	0.0444	0	2	0	2	0
673	hypothetical protein, conserved	LmxM.06.1010	hypothetical protein, conserved	N/A	Tb927.7.5630	hypothetical protein, conserved	mitochondrion	83 kDa	0.19	INF	0.98	0	0.0316	0	2	0	2	0
674	hypothetical protein, conserved	LmxM.25.1260	hypothetical protein, conserved	WD40-repeat-containing domain superfamily;MIOS/Sea4	Tb927.3.1310	hypothetical protein, conserved	background	234 kDa	0.19	INF	0.98	0	0.0122	0	2	0	2	0
110	hypothetical protein, conserved	LmxM.11.0820	hypothetical protein, conserved	N/A	Tb927.11.6440	Essential Nuclear Factor, 49 kDa	cytoplasm	37 kDa	0.0032	9	1	0.95	0.214	0.0504	5	1	9	1
149	mitotubule-associated protein Gb4, putative	LmxM.26.1950	microtubule-associated protein, putative	Dynein heavy chain	Tb927.9.2520	microtubule-associated protein	cytoskeleton	321 kDa	0.0067	8	1	0.95	0.0282	0.00706	7	1	8	1
152	hypothetical protein, unknown function	LmxM.34.2030	hypothetical protein, unknown function	EF-hand domain;EF-hand domain pair;EF-Hand 1, calcium-binding site				151 kDa	0.0067	8	0.98	0.14	0.0113	0.00704	2	1	8	1
