# Supplementary material for: Discovery of essential kinetoplastid-insect adhesion proteins and their function in Leishmania-sand fly interactions
Source: Nat Commun. 2024 Aug 13;15:6960. doi: 10.1038/s41467-024-51291-z (PMC11322530; doi:10.1038/s41467-024-51291-z)
Supplement: Supplementary file 7 — Supplementary Data 4 [file 41467_2024_51291_MOESM7_ESM.xlsx]

## Sheet: Supplementary Data 4
Supplementary Data 4. List of primers used for protein tagging, gene deletion, gene add back and deletion validation.
Target Gene ID	Gene name	Primer Category	Purpose	Primer Sequence
Lmxm.01.0010	KIAP1	Upstream forward	Protein tagging/Gene deletion	TTTCGTACACCATTTCTCTTCTCGTTTTCCgtataatgcagacctgctgc
Lmxm.01.0010	KIAP1	Upstream reverse	Protein tagging	GACCAGCACGAAGACGAGAGCGCAACGCATactacccgatcctgatccag
Lmxm.01.0010	KIAP1	5' sgRNA	Protein tagging/Gene deletion	gaaattaatacgactcactataggCCTCTTGTCTCTCTCTCCCGgttttagagctagaaatagc
Lmxm.01.0010	KIAP1	Downstream forward	Protein tagging	TCCGATGCAGATGCATACTCCTCGCGCGCGggttctggtagtggttccgg
Lmxm.01.0010	KIAP1	Downstream reverse	Protein tagging/Gene deletion	CGAGGTTTCTGCAGAGCCGCTTGGTCACCGccaatttgagagacctgtgc
Lmxm.01.0010	KIAP1	3'sgRNA	Protein tagging/Gene deletion	gaaattaatacgactcactataggACAAGAGAAGGATAGCGCATgttttagagctagaaatagc
Lmxm.01.0010	KIAP1	Forward	Gene add back	ATATATaagcttATGCGTTGCGCTCTCGTCTTC
Lmxm.01.0010	KIAP1	Reverse	Gene add back	ATATATactagtCGCGCGCGAGGAGTATGCATC
Lmxm.01.0010	KIAP1	Forward	Deletion validation	GCAAGTTACACGACTCAGCG
Lmxm.01.0010	KIAP1	Reverse	Deletion validation	AGCTGCTAACGAGGGGAATG
Lmxm.30.0390	KIAP2	Upstream forward	Protein tagging/Gene deletion	CCGTATTATCCTCCCCCCTTTCTCCCTCCAgtataatgcagacctgctgc
Lmxm.30.0390	KIAP2	Upstream reverse	Protein tagging	CGGCTGCGGCTCGGCTGTTGCAACAGGCATactacccgatcctgatccag
Lmxm.30.0390	KIAP2	5' sgRNA	Protein tagging/Gene deletion	gaaattaatacgactcactataggTTTGTCGTGCTGTTGCGTGGgttttagagctagaaatagc
Lmxm.30.0390	KIAP2	Downstream forward	Protein tagging	CGCCTACGCGAGTTTGGCATTCTGGAGGAGggttctggtagtggttccgg
Lmxm.30.0390	KIAP2	Downstream reverse	Protein tagging/Gene deletion	CAGCTCTTGCCCATACACGGCCACCACCCGccaatttgagagacctgtgc
Lmxm.30.0390	KIAP2	3'sgRNA	Protein tagging/Gene deletion	gaaattaatacgactcactataggCAATGAGGGACTCGATTGAAgttttagagctagaaatagc
Lmxm.30.0390	KIAP2	Forward	Gene add back	ATATATaagcttATGCCTGTTGCAACAGCCGAG
Lmxm.30.0390	KIAP2	Reverse	Gene add back	ATATATactagtCTCCTCCAGAATGCCAAACTC
Lmxm.30.0390	KIAP2	Forward	Deletion validation	ACACAGCCAAGAAGTACGTG
Lmxm.30.0390	KIAP2	Reverse	Deletion validation	TCGTTGACTTCGCCGTAGAG
Lmxm.20.1190	KIAP3	Upstream forward	Protein tagging/Gene deletion	TGACATCCTTTTGAATCTCAACATCTTCCTgtataatgcagacctgctgc
Lmxm.20.1190	KIAP3	Upstream reverse	Protein tagging	CTCGTCTACCTTTCCGTTCACGGCCGTCATactacccgatcctgatccag
Lmxm.20.1190	KIAP3	5' sgRNA	Protein tagging/Gene deletion	gaaattaatacgactcactataggCACCCCTGTTTCTCTGTACAgttttagagctagaaatagc
Lmxm.20.1190	KIAP3	Downstream forward	Protein tagging	GTGGGTACGATCATCCAGACGTCTGACGACggttctggtagtggttccgg
Lmxm.20.1190	KIAP3	Downstream reverse	Protein tagging/Gene deletion	TGCGAGAGGGAGAAAGAATAAAAAGCACCAccaatttgagagacctgtgc
Lmxm.20.1190	KIAP3	3'sgRNA	Protein tagging/Gene deletion	gaaattaatacgactcactataggAAAACGCACCTCGAACTAGTgttttagagctagaaatagc
Lmxm.20.1190	KIAP3	Forward	Gene add back	ATATATtctagaATGACGGCCGTGAACGGAAAG
Lmxm.20.1190	KIAP3	Reverse	Gene add back	ATATATggatccTTAGTCGTCAGACGTCTGGAT
Lmxm.20.1190	KIAP3	Forward	Deletion validation	ACACGCAGATGAATGTGCAG
Lmxm.20.1190	KIAP3	Reverse	Deletion validation	AATCACCCTCGTCGATGTTG
LmxM.20.1310	SMP1	Downstream forward	Protein tagging	TACCGCCAGCGTCAGGGGGAGAAGGAAAAGggttctggtagtggttccgg
LmxM.20.1310	SMP1	Downstream reverse	Protein tagging	CTAAAGAAACACTCTCATCTACTTTCACCTccaatttgagagacctgtgc
LmxM.20.1310	SMP1	3'sgRNA	Protein tagging	gaaattaatacgactcactataggAAGGTCGACAACGAAAAAAAgttttagagctagaaatagc
LmxM.26.2680	hypothetical protein, unknown function	Downstream forward	Protein tagging	TTTGGTGACCGCATTTATCTGCCTGTATTCggttctggtagtggttccgg
LmxM.26.2680	hypothetical protein, unknown function	Downstream reverse	Protein tagging	GCGTACCTTCCACCCTGTCATACCAACACCccaatttgagagacctgtgc
LmxM.26.2680	hypothetical protein, unknown function	3'sgRNA	Protein tagging	gaaattaatacgactcactataggACCTAGCCACACCGTGGGATgttttagagctagaaatagc
LmxM.04.0190	surface antigen-like protein	Downstream forward	Protein tagging	CTCCTCGCCTCTGTTGCCACGCACCTTGCGggttctggtagtggttccgg
LmxM.04.0190	surface antigen-like protein	Downstream reverse	Protein tagging	GGGTGCCGCCCCCCCCGTCTGTGCGTGTGTccaatttgagagacctgtgc
LmxM.04.0190	surface antigen-like protein	3'sgRNA	Protein tagging	gaaattaatacgactcactataggGTGCACATGTCGTAAGGGAAgttttagagctagaaatagc
LmxM.20.0240	hypothetical protein, conserved	Downstream forward	Protein tagging	GTCATGTCCGTCCTCCAGAACATGAAGGGCggttctggtagtggttccgg
LmxM.20.0240	hypothetical protein, conserved	Downstream reverse	Protein tagging	GCTACAGCCAACCGTGCTGCCTCTCCCTCAccaatttgagagacctgtgc
LmxM.20.0240	hypothetical protein, conserved	3'sgRNA	Protein tagging	gaaattaatacgactcactataggTGCTTGGAATCAACTACCCCgttttagagctagaaatagc
LmxM.17.0191	Cluster of receptor-type adenylate cyclase a	Downstream forward	Protein tagging	CCGTTGGCGGAGGATGTGACCGATGAGGCGggttctggtagtggttccgg
LmxM.17.0191	Cluster of receptor-type adenylate cyclase a	Downstream reverse	Protein tagging	GAAGCAAAACAAGCCTGCCACCACCGGCACccaatttgagagacctgtgc
LmxM.17.0191	Cluster of receptor-type adenylate cyclase a	3'sgRNA	Protein tagging	gaaattaatacgactcactataggAGCTGCCGAAGGCGAGCTCCgttttagagctagaaatagc
LmxM.04.0220	hypothetical protein	Downstream forward	Protein tagging	AAAGACGAGGACGGCGAGAATGTGAGCCGCggttctggtagtggttccgg
LmxM.04.0220	hypothetical protein	Downstream reverse	Protein tagging	CTTGCCCCCATCCCTCCCCATCCCCCCCCAccaatttgagagacctgtgc
LmxM.04.0220	hypothetical protein	3'sgRNA	Protein tagging	gaaattaatacgactcactataggCGACAGCAAAGAAACAGCGAgttttagagctagaaatagc
LmxM.15.1190	hypothetical protein, conserved	Downstream forward	Protein tagging	GCGCGTGGCATCCTGGAGAATGTCCTGCTGggttctggtagtggttccgg
LmxM.15.1190	hypothetical protein, conserved	Downstream reverse	Protein tagging	GAGGGGAGGGAGCACGCCGAGCAGCGTCGGccaatttgagagacctgtgc
LmxM.15.1190	hypothetical protein, conserved	3'sgRNA	Protein tagging	gaaattaatacgactcactataggGTGTGTCGCGTGTGTGCTTGgttttagagctagaaatagc
LmxM.33.4620	hypothetical protein, conserved	Downstream forward	Protein tagging	CGCGCGCTCCTGTGCAAGATTCTCGAGTCTggttctggtagtggttccgg
LmxM.33.4620	hypothetical protein, conserved	Downstream reverse	Protein tagging	ACAAGCAAGCAAACGATCATCTCCCCACCAccaatttgagagacctgtgc
LmxM.33.4620	hypothetical protein, conserved	3'sgRNA	Protein tagging	gaaattaatacgactcactataggCCTCCATGCATGGCCGAAGCgttttagagctagaaatagc
LmxM.26.0680	hypothetical protein, conserved	Downstream forward	Protein tagging	GCTGGCGCCAAGCCGAAAACCATCACCAAGggttctggtagtggttccgg
LmxM.26.0680	hypothetical protein, conserved	Downstream reverse	Protein tagging	ACGACGAGAGAACAGACGGCAGGGTCTCCCccaatttgagagacctgtgc
LmxM.26.0680	hypothetical protein, conserved	3'sgRNA	Protein tagging	gaaattaatacgactcactataggGCGCTAAAGTGGATACCCGAgttttagagctagaaatagc
LmxM.33.2020	hypothetical protein, conserved	Downstream forward	Protein tagging	AAGACCAAGTGCGGCTGCTGCACAGCCATGggttctggtagtggttccgg
LmxM.33.2020	hypothetical protein, conserved	Downstream reverse	Protein tagging	CCCCACAAACAAAGAAAAGCGCAGCATCCTccaatttgagagacctgtgc
LmxM.33.2020	hypothetical protein, conserved	3'sgRNA	Protein tagging	gaaattaatacgactcactataggAGGGAGGACTGTGGCGGTGTgttttagagctagaaatagc
LmxM.09.1290	hypothetical protein, conserved	Downstream forward	Protein tagging	CCATCCACAAACGCCAAGGGTCACGCGGCGggttctggtagtggttccgg
LmxM.09.1290	hypothetical protein, conserved	Downstream reverse	Protein tagging	TGACCGACGACGTCGACGCCGCCGCCCCCGccaatttgagagacctgtgc
LmxM.09.1290	hypothetical protein, conserved	3'sgRNA	Protein tagging	gaaattaatacgactcactataggCTGCCACAGTCGAGGTATGAgttttagagctagaaatagc
LmxM.17.0870	hypothetical protein, conserved	Downstream forward	Protein tagging	TTCAGGGTGCTGTACGACGCTCAGCCCATTggttctggtagtggttccgg
LmxM.17.0870	hypothetical protein, conserved	Downstream reverse	Protein tagging	TAATTCAAATCCATATCACACAGTTTTTTCccaatttgagagacctgtgc
LmxM.17.0870	hypothetical protein, conserved	3'sgRNA	Protein tagging	gaaattaatacgactcactataggTCTGGAAAATAGGAAGGAATgttttagagctagaaatagc
LmxM.29.0090	hypothetical protein, conserved	Downstream forward	Protein tagging	TTGGACCGTCAGCTGGAGAACTACCGTAGCggttctggtagtggttccgg
LmxM.29.0090	hypothetical protein, conserved	Downstream reverse	Protein tagging	TTGGACGCCACTTTTTTTTATGCCGCTCCCccaatttgagagacctgtgc
LmxM.29.0090	hypothetical protein, conserved	3'sgRNA	Protein tagging	gaaattaatacgactcactataggTAGAGGACGACGGACAGTGAgttttagagctagaaatagc
LmxM.23.1010	hypothetical protein, conserved	Downstream forward	Protein tagging	AAGCAGCAACAGCCGTCTCCATCATCGAGCggttctggtagtggttccgg
LmxM.23.1010	hypothetical protein, conserved	Downstream reverse	Protein tagging	ACAGCAAAAAAGCCCGTCGTCCCCCCTCCAccaatttgagagacctgtgc
LmxM.23.1010	hypothetical protein, conserved	3'sgRNA	Protein tagging	gaaattaatacgactcactataggTGAGCTGAGCTGTGTGTGTGgttttagagctagaaatagc
LmxM.03.0330	hypothetical protein, conserved	Downstream forward	Protein tagging	ATTTCATCTAACGAGAGCATGCGTGGGACGggttctggtagtggttccgg
LmxM.03.0330	hypothetical protein, conserved	Downstream reverse	Protein tagging	ACAATGCAGTAATAAAGGCGGTGCTCACGAccaatttgagagacctgtgc
LmxM.03.0330	hypothetical protein, conserved	3'sgRNA	Protein tagging	gaaattaatacgactcactataggAGGAGTTGGTGGTCTGCTCAgttttagagctagaaatagc
LmxM.25.1260	hypothetical protein, conserved	Downstream forward	Protein tagging	TGCCACTGCTGCGACAGCGTCCATCTCTCGggttctggtagtggttccgg
LmxM.25.1260	hypothetical protein, conserved	Downstream reverse	Protein tagging	AGAATGAAAGTCGTGAGAGAGAGGGAGGGGccaatttgagagacctgtgc
LmxM.25.1260	hypothetical protein, conserved	3'sgRNA	Protein tagging	gaaattaatacgactcactataggGGCAAGAAGACGATCAGCGGgttttagagctagaaatagc
LmxM.26.1950	mitotubule-associated protein Gb4, putative	Downstream forward	Protein tagging	GAGCAGGCGCAGCGCGCTAGCCAGAATGTAggttctggtagtggttccgg
LmxM.26.1950	mitotubule-associated protein Gb4, putative	Downstream reverse	Protein tagging	AGCGGAGGAAAGACGTGCACGTGATGCATCccaatttgagagacctgtgc
LmxM.26.1950	mitotubule-associated protein Gb4, putative	3'sgRNA	Protein tagging	gaaattaatacgactcactataggACATGTGGTGTCGCGTAATGgttttagagctagaaatagc
LmxM.34.2030	hypothetical protein, unknown function	Downstream forward	Protein tagging	GTCTGCCGAAGCTACTCTCCTCTGGCTCTGggttctggtagtggttccgg
LmxM.34.2030	hypothetical protein, unknown function	Downstream reverse	Protein tagging	AAAGGGATGGGCAACTGCTGCATCCCGCCGccaatttgagagacctgtgc
LmxM.34.2030	hypothetical protein, unknown function	3'sgRNA	Protein tagging	gaaattaatacgactcactataggGCCAGCGGAGTCGCTTTAGTgttttagagctagaaatagc
LmjF.01.0010	KIAP1 (L. major)	Downstream forward	Protein tagging	TCCGATGCAGATGCGTACTCTTCGCGCGAGggttctggtagtggttccgg
LmjF.01.0010	KIAP1 (L. major)	Downstream reverse	Protein tagging	GAAGGGCAAGGGAAGCAAGGCAGCAGAGGCccaatttgagagacctgtgc
LmjF.01.0010	KIAP1 (L. major)	3'sgRNA	Protein tagging	gaaattaatacgactcactataggGATGTTTCTGCAGAGTCGCTgttttagagctagaaatagc
LmjF.31.0390	KIAP2 (L. major)	Downstream forward	Protein tagging	CGCCTGCGCGAGTTTGGCATCCTGGAGGAGggttctggtagtggttccgg
LmjF.31.0390	KIAP2 (L. major)	Downstream reverse	Protein tagging	GACTCAGCTCCTGCCCACATACGGCTACCAccaatttgagagacctgtgc
LmjF.31.0390	KIAP2 (L. major)	3'sgRNA	Protein tagging	gaaattaatacgactcactataggGAAGGACTTGATTGAATGGGgttttagagctagaaatagc
LmjF.20.1190	KIAP3 (L. major)	Upstream forward	Protein tagging	AGGTGCATCCTTTTGCATCTCAAGAGCTTCgtataatgcagacctgctgc
LmjF.20.1190	KIAP3 (L. major)	Upstream reverse	Protein tagging	CTCGTCTACCTTGCCGTTCATGGCCGTCATactacccgatcctgatccag
LmjF.20.1190	KIAP3 (L. major)	5' sgRNA	Protein tagging	gaaattaatacgactcactataggCTTGTACAGAGAAACAGTGGgttttagagctagaaatagc
Lmxm.10.0620	FLA1-binding protein	Forward	Deletion validation	ctgcgccaacttcgacaccg
Lmxm.10.0620	FLA1-binding protein	Reverse	Deletion validation	ggtcggcgccacgacgatgc
