# Supplementary material for: Discovery of essential kinetoplastid-insect adhesion proteins and their function in Leishmania-sand fly interactions
Source: Nat Commun. 2024 Aug 13;15:6960. doi: 10.1038/s41467-024-51291-z (PMC11322530; doi:10.1038/s41467-024-51291-z)
Supplement: Supplementary file 8 — Supplementary Movies [file 41467_2024_51291_MOESM8_ESM.zip]

Archive with 34 entries (33 files):
- Supplementary Movies/
- Supplementary Movies/._Supplementary Movie9.mp4
- Supplementary Movies/._Supplementary Movie8.mp4
- Supplementary Movies/Supplementary Movie1.mp4
- __MACOSX/Supplementary Movies/._Supplementary Movie1.mp4
- Supplementary Movies/Supplementary Movie2.mp4
- __MACOSX/Supplementary Movies/._Supplementary Movie2.mp4
- Supplementary Movies/Supplementary Movie3.mp4
- __MACOSX/Supplementary Movies/._Supplementary Movie3.mp4
- Supplementary Movies/Supplementary Movie7.mp4
- __MACOSX/Supplementary Movies/._Supplementary Movie7.mp4
- Supplementary Movies/Supplementary Movie6.mp4
- __MACOSX/Supplementary Movies/._Supplementary Movie6.mp4
- Supplementary Movies/Supplementary Movie4.mp4
- __MACOSX/Supplementary Movies/._Supplementary Movie4.mp4
- Supplementary Movies/Supplementary Movie5.mp4
- __MACOSX/Supplementary Movies/._Supplementary Movie5.mp4
- Supplementary Movies/Supplementary Movie8.mp4
- __MACOSX/Supplementary Movies/._Supplementary Movie8.mp4
- Supplementary Movies/Supplementary Movie9.mp4
- __MACOSX/Supplementary Movies/._Supplementary Movie9.mp4
- Supplementary Movies/Supplementary Movie11.mp4
- __MACOSX/Supplementary Movies/._Supplementary Movie11.mp4
- Supplementary Movies/Supplementary Movie10.mp4
- __MACOSX/Supplementary Movies/._Supplementary Movie10.mp4
- Supplementary Movies/._Supplementary Movie11.mp4
- Supplementary Movies/._Supplementary Movie10.mp4
- Supplementary Movies/._Supplementary Movie1.mp4
- Supplementary Movies/._Supplementary Movie3.mp4
- Supplementary Movies/._Supplementary Movie2.mp4
- Supplementary Movies/._Supplementary Movie6.mp4
- Supplementary Movies/._Supplementary Movie7.mp4
- Supplementary Movies/._Supplementary Movie5.mp4
- Supplementary Movies/._Supplementary Movie4.mp4
