# Supplementary material for: Discovery of essential kinetoplastid-insect adhesion proteins and their function in Leishmania-sand fly interactions
Source: Nat Commun. 2024 Aug 13;15:6960. doi: 10.1038/s41467-024-51291-z (PMC11322530; doi:10.1038/s41467-024-51291-z)
Supplement: Supplementary file 10 — Source Data [file 41467_2024_51291_MOESM10_ESM.xlsx]

## Sheet: Figure 2j
Figure 2j. KIAP1::mNG fluorescence intensity and relative fluorescence intensity changes before and after photobleaching (short-time).
	mNG-Measurement 1			mNG-Measurement 2			mNG-Measurement 3			mNG-Measurement 4
Time (s)	mNG fluorescence intensity	Average intensity (pre-bleach)	Relative intensity	mNG fluorescence intensity	Average intensity (pre-bleach)	Relative intensity	mNG fluorescence intensity	Average intensity (pre-bleach)	Relative intensity	mNG fluorescence intensity	Average intensity (pre-bleach)	Relative intensity
-1.2	284.333	302.074	0.94127	472.992	448.23	1.05524	597.439	586.117	1.01932	480.066	524.205	0.915799
-0.96	263.273		0.87155	450.705		1.00552	554.871		0.946691	516.595		0.985483
-0.72	319.644		1.05816	408.689		0.911784	582.477		0.993791	492.231		0.939006
-0.48	312.727		1.03527	421.742		0.940906	611.348		1.04305	544.76		1.03921
-0.24	330.394		1.09375	487.023		1.08655	584.447		0.997151	587.372		1.1205
0	120.477		0.398833	166.091		0.370548	259.144		0.442137	232.455		0.443442
0.24	120.636		0.39936	176.977		0.394836	244.614		0.417346	210.058		0.400717
0.48	102.167		0.338217	161.432		0.360154	243.773		0.415912	218.421		0.416672
0.72	112.515		0.372475	168.53		0.37599	226.598		0.38661	200.223		0.381956
0.96	120.023		0.397329	152.485		0.340193	202.47		0.345443	205.149		0.391352
1.2	132.106		0.43733	164.977		0.368064	231.424		0.394843	189.058		0.360656
1.44	98.25		0.325251	180.667		0.403067	233.962		0.399173	230.248		0.439233
1.68	123.22		0.407912	153.508		0.342475	265.106		0.452309	208.521		0.397785
1.92	100.712		0.333402	181.985		0.406007	273.136		0.46601	175.256		0.334328
2.16	124.977		0.41373	166.598		0.371681	243.803		0.415963	194.496		0.37103
2.4	144.061		0.476905	205.008		0.457371	249.462		0.425619	208.678		0.398084
2.64	122		0.403874	174.826		0.390036	252.371		0.430582	224.017		0.427345
2.88	115.227		0.381453	161.098		0.35941	238.758		0.407355	210.14		0.400875
3.12	120.924		0.400313	156.538		0.349235	266.848		0.455282	212.256		0.404911
3.36	109.652		0.362995	166.545		0.371562	251.455		0.429018	200.835		0.383122
3.6	137.545		0.455337	162.409		0.362334	279.811		0.477397	202.413		0.386134
3.84	110.871		0.367033	181.78		0.405551	263.735		0.44997	198.777		0.379197
4.08	103.326		0.342054	164.621		0.367269	259.939		0.443494	253.231		0.483077
4.32	123.682		0.409442	200.545		0.447416	228.947		0.390617	187.661		0.357992
4.56	114.038		0.377516	186.477		0.41603	239.129		0.407988	204.289		0.389713
4.8	130.288		0.431311	149.636		0.333838	230.098		0.392581	193.165		0.368492
5.04	92.6515		0.306718	153.992		0.343556	255.864		0.43654	195.562		0.373064
5.28	102.273		0.338568	166.917		0.37239	230.947		0.394029	203.645		0.388483
5.52	117.742		0.38978	169.583		0.37834	229.614		0.391754	185.826		0.354492
5.76	122.394		0.405178	204.371		0.455951	243.182		0.414903	245.099		0.467564
6	114.538		0.379171	185.098		0.412954	265.848		0.453576	230.033		0.438823
6.24	102.576		0.339571	177.356		0.395681	274.197		0.46782	242.264		0.462156
6.48	113.977		0.377315	168.932		0.376886	262.371		0.447643	218.215		0.416278
6.72	114.712		0.379748	199.326		0.444695	249.712		0.426045	189.471		0.361445
6.96	118.212		0.391335	171.348		0.382278	225.114		0.384076	233.983		0.446359
7.2	125.03		0.413906	180.947		0.403692	214.5		0.365968	209.074		0.398841
7.44	126.909		0.420125	148.841		0.332063	243.258		0.415033	202.074		0.385487
7.68	121.333		0.401667	173.371		0.38679	250.318		0.427079	198.041		0.377794
7.92	127.045		0.420577	183.258		0.408847	257.576		0.439462	204.678		0.390454
8.16	124.424		0.4119	172.545		0.384948	245.598		0.419027	207.479		0.395798
8.4	112.689		0.373052	161.5		0.360306	252.076		0.430078	210.099		0.400796
8.64	115.348		0.381855	177.78		0.396627	286.833		0.489379	192.298		0.366837
8.88	120.159		0.39778	136.47		0.304463	248.311		0.423654	218.719		0.417239
9.12	131.341		0.434797	161.72		0.360796	232.364		0.396446	187.132		0.356983
9.36	114.129		0.377817	174.348		0.388971	228.432		0.389738	219.025		0.417823
9.6	137.553		0.455362	155.182		0.34621	224.833		0.383598	182.083		0.34735
9.84	131.871		0.436552	176.97		0.394819	255.598		0.436088	164.702		0.314195
	Relative mNG fluorescence
Time (s)	mNG-Measurement 1	mNG-Measurement 2	mNG-Measurement 3	mNG-Measurement 4	Mean	SD
-1.2	0.94127	1.05524	1.01932	0.915799	0.982908	0.0653087
-0.96	0.87155	1.00552	0.946691	0.985483	0.952311	0.0591201
-0.72	1.05816	0.911784	0.993791	0.939006	0.975686	0.0647024
-0.48	1.03527	0.940906	1.04305	1.03921	1.01461	0.0492378
-0.24	1.09375	1.08655	0.997151	1.1205	1.07449	0.0535866
0	0.398833	0.370548	0.442137	0.443442	0.41374	0.0354794
0.24	0.39936	0.394836	0.417346	0.400717	0.403065	0.0098475
0.48	0.338217	0.360154	0.415912	0.416672	0.382739	0.0397667
0.72	0.372475	0.37599	0.38661	0.381956	0.379258	0.00627195
0.96	0.397329	0.340193	0.345443	0.391352	0.368579	0.0299233
1.2	0.43733	0.368064	0.394843	0.360656	0.390223	0.034668
1.44	0.325251	0.403067	0.399173	0.439233	0.391681	0.0478186
1.68	0.407912	0.342475	0.452309	0.397785	0.40012	0.04514
1.92	0.333402	0.406007	0.46601	0.334328	0.384937	0.0638592
2.16	0.41373	0.371681	0.415963	0.37103	0.393101	0.0251277
2.4	0.476905	0.457371	0.425619	0.398084	0.439495	0.034768
2.64	0.403874	0.390036	0.430582	0.427345	0.412959	0.0193696
2.88	0.381453	0.35941	0.407355	0.400875	0.387273	0.0215909
3.12	0.400313	0.349235	0.455282	0.404911	0.402435	0.0433346
3.36	0.362995	0.371562	0.429018	0.383122	0.386674	0.029409
3.6	0.455337	0.362334	0.477397	0.386134	0.4203	0.0548181
3.84	0.367033	0.405551	0.44997	0.379197	0.400438	0.0367271
4.08	0.342054	0.367269	0.443494	0.483077	0.408974	0.0655756
4.32	0.409442	0.447416	0.390617	0.357992	0.401367	0.0373394
4.56	0.377516	0.41603	0.407988	0.389713	0.397812	0.017445
4.8	0.431311	0.333838	0.392581	0.368492	0.381556	0.0410072
5.04	0.306718	0.343556	0.43654	0.373064	0.36497	0.054893
5.28	0.338568	0.37239	0.394029	0.388483	0.373368	0.0249487
5.52	0.38978	0.37834	0.391754	0.354492	0.378591	0.01712
5.76	0.405178	0.455951	0.414903	0.467564	0.435899	0.0304922
6	0.379171	0.412954	0.453576	0.438823	0.421131	0.0326249
6.24	0.339571	0.395681	0.46782	0.462156	0.416307	0.060744
6.48	0.377315	0.376886	0.447643	0.416278	0.404531	0.0341642
6.72	0.379748	0.444695	0.426045	0.361445	0.402983	0.0388889
6.96	0.391335	0.382278	0.384076	0.446359	0.401012	0.0304837
7.2	0.413906	0.403692	0.365968	0.398841	0.395602	0.0207295
7.44	0.420125	0.332063	0.415033	0.385487	0.388177	0.0404058
7.68	0.401667	0.38679	0.427079	0.377794	0.398333	0.0215449
7.92	0.420577	0.408847	0.439462	0.390454	0.414835	0.020573
8.16	0.4119	0.384948	0.419027	0.395798	0.402918	0.0154247
8.4	0.373052	0.360306	0.430078	0.400796	0.391058	0.031023
8.64	0.381855	0.396627	0.489379	0.366837	0.408674	0.0551607
8.88	0.39778	0.304463	0.423654	0.417239	0.385784	0.0553189
9.12	0.434797	0.360796	0.396446	0.356983	0.387255	0.0363372
9.36	0.377817	0.388971	0.389738	0.417823	0.393587	0.0170508
9.6	0.455362	0.34621	0.383598	0.34735	0.38313	0.0511889
9.84	0.436552	0.394819	0.436088	0.314195	0.395413	0.0575721

## Sheet: Figure 2k
Figure 2k. SMP1::mCh fluorescence intensity and relative fluorescence intensity changes before and after photobleaching (short-time).
	mCh-Measurement 1			mCh-Measurement 2			mCh-Measurement 3			mCh-Measurement 4
Time (s)	mCh fluorescence intensity	Average intensity (pre-bleach)	Relative intensity	mCh fluorescence intensity	Average intensity (pre-bleach)	Relative intensity	mCh fluorescence intensity	Average intensity (pre-bleach)	Relative intensity	mCh fluorescence intensity	Average intensity (pre-bleach)	Relative intensity
-1.2	202.045	201.015	1.00512	190.431	195.94	0.971883	140.95	143.288	0.983684	150.699	156.163	0.965011
-0.96	198.737		0.988665	197.358		1.00724	141.753		0.989286	147.45		0.944206
-0.72	214.358		1.06638	181.803		0.927848	150.549		1.05067	164.874		1.05578
-0.48	194.438		0.967277	209.853		1.071	146.016		1.01904	161.799		1.03609
-0.24	195.499		0.972557	200.256		1.02203	137.172		0.957319	155.994		0.998913
0	70.6259		0.351345	74.7279		0.381381	48.1678		0.336161	47.5498		0.304488
0.24	90.9025		0.452217	83.6939		0.42714	68.8209		0.480298	78.3961		0.502014
0.48	79.7506		0.396739	107.175		0.546976	76.3968		0.53317	101.645		0.65089
0.72	87.1814		0.433705	118.17		0.603093	87.5442		0.610967	91.9892		0.589058
0.96	100.909		0.501998	117.27		0.598498	87.2109		0.608641	88.1429		0.564428
1.2	110.161		0.548023	125.444		0.640218	94.9819		0.662874	93.0108		0.5956
1.44	119.59		0.594927	122.299		0.624167	105.304		0.734911	117.519		0.752543
1.68	111.193		0.553155	125.565		0.640832	106.043		0.74007	111.128		0.711613
1.92	108.043		0.537487	118.395		0.604238	103.268		0.720699	103.048		0.659871
2.16	122.551		0.60966	114.007		0.581845	112.839		0.787498	94.0736		0.602406
2.4	106.172		0.52818	124.587		0.635844	107.971		0.753521	100.513		0.643641
2.64	111.322		0.553798	109.431		0.558491	113.832		0.794429	104.093		0.666566
2.88	106.204		0.528338	97.6213		0.49822	115.569		0.806552	96.619		0.618706
3.12	109.889		0.546669	121.413		0.619642	114.24		0.797278	94.7294		0.606605
3.36	113.524		0.564752	108.077		0.551582	102.644		0.716348	112.829		0.722507
3.6	109.995		0.547199	122.259		0.623958	95.6372		0.667447	102.703		0.657667
3.84	104.295		0.51884	118.952		0.607085	90.9615		0.634816	87.4026		0.559688
4.08	116.181		0.577973	111.41		0.568594	97.0862		0.67756	97.1472		0.622088
4.32	138.966		0.69132	111.224		0.567645	101.599		0.709052	99.9827		0.640245
4.56	137		0.68154	120.703		0.61602	111.395		0.777417	109.574		0.701661
4.8	112.841		0.561356	110.091		0.561859	111.234		0.776294	109.673		0.702298
5.04	116.576		0.579935	103.594		0.528703	103.943		0.725415	102.608		0.657058
5.28	113.583		0.565045	96.6939		0.493487	102.562		0.715778	110.755		0.709229
5.52	117.19		0.582992	108.15		0.551953	122.406		0.854265	107.171		0.686276
5.76	113.664		0.565451	115.166		0.587759	111.844		0.780551	90.0866		0.576875
6	109.413		0.5443	108.805		0.555297	107.181		0.748014	105.121		0.67315
6.24	112.587		0.560093	115.834		0.591173	103.238		0.720494	100.725		0.644999
6.48	105.737		0.526014	119.773		0.611275	123.193		0.859756	122.1		0.781872
6.72	124.379		0.618752	120.052		0.612698	126.395		0.882102	89.2922		0.571788
6.96	107.168		0.533132	116.59		0.595026	106.497		0.743235	98.7619		0.632428
7.2	128.163		0.637579	102.553		0.523391	105.526		0.736461	98.4307		0.630307
7.44	121.211		0.602993	134.8		0.687968	99.805		0.696534	112.465		0.720178
7.68	132.862		0.660953	115.596		0.589958	102.218		0.713372	102.29		0.65502
7.92	128.54		0.639452	116.188		0.592978	108.365		0.756275	115.485		0.739514
8.16	115.005		0.572118	116.338		0.593742	116.395		0.812312	112.972		0.723422
8.4	110.517		0.549794	115.875		0.591381	102.467		0.715113	105.032		0.672581
8.64	108.259		0.538558	124.993		0.637915	104.546		0.729625	101.052		0.647092
8.88	117.587		0.584967	126.989		0.648099	116.771		0.814939	110.043		0.704668
9.12	116.635		0.580229	122.583		0.625613	108.202		0.755135	111.684		0.715175
9.36	110.694		0.550674	130.565		0.66635	99.4558		0.694097	101.939		0.652775
9.6	103.85		0.516629	122.376		0.62456	102.354		0.714322	104.545		0.669463
9.84	109.424		0.544356	123.948		0.63258	106.667		0.744422	102.208		0.654493
	Relative mCh fluorescence
Time (s)	mCh-Measurement 1	mCh-Measurement 2	mCh-Measurement 3	mCh-Measurement 4	Mean	SD
-1.2	1.00512	0.971883	0.983684	0.965011	0.981425	0.0175805
-0.96	0.988665	1.00724	0.989286	0.944206	0.982349	0.0268475
-0.72	1.06638	0.927848	1.05067	1.05578	1.02517	0.0652102
-0.48	0.967277	1.071	1.01904	1.03609	1.02335	0.043189
-0.24	0.972557	1.02203	0.957319	0.998913	0.987704	0.0286149
0	0.351345	0.381381	0.336161	0.304488	0.343344	0.0320014
0.24	0.452217	0.42714	0.480298	0.502014	0.465417	0.0326606
0.48	0.396739	0.546976	0.53317	0.65089	0.531944	0.104333
0.72	0.433705	0.603093	0.610967	0.589058	0.559206	0.0841563
0.96	0.501998	0.598498	0.608641	0.564428	0.568391	0.0481326
1.2	0.548023	0.640218	0.662874	0.5956	0.611679	0.0508136
1.44	0.594927	0.624167	0.734911	0.752543	0.676637	0.0787127
1.68	0.553155	0.640832	0.74007	0.711613	0.661417	0.083367
1.92	0.537487	0.604238	0.720699	0.659871	0.630574	0.0781873
2.16	0.60966	0.581845	0.787498	0.602406	0.645352	0.0954934
2.4	0.52818	0.635844	0.753521	0.643641	0.640296	0.0920524
2.64	0.553798	0.558491	0.794429	0.666566	0.643321	0.113409
2.88	0.528338	0.49822	0.806552	0.618706	0.612954	0.138849
3.12	0.546669	0.619642	0.797278	0.606605	0.642549	0.107936
3.36	0.564752	0.551582	0.716348	0.722507	0.638797	0.0932927
3.6	0.547199	0.623958	0.667447	0.657667	0.624068	0.0545268
3.84	0.51884	0.607085	0.634816	0.559688	0.580107	0.0512884
4.08	0.577973	0.568594	0.67756	0.622088	0.611554	0.0498028
4.32	0.69132	0.567645	0.709052	0.640245	0.652066	0.06339
4.56	0.68154	0.61602	0.777417	0.701661	0.694159	0.0664662
4.8	0.561356	0.561859	0.776294	0.702298	0.650452	0.106944
5.04	0.579935	0.528703	0.725415	0.657058	0.622778	0.0864005
5.28	0.565045	0.493487	0.715778	0.709229	0.620885	0.109784
5.52	0.582992	0.551953	0.854265	0.686276	0.668871	0.136283
5.76	0.565451	0.587759	0.780551	0.576875	0.627659	0.102334
6	0.5443	0.555297	0.748014	0.67315	0.63019	0.0978333
6.24	0.560093	0.591173	0.720494	0.644999	0.62919	0.070252
6.48	0.526014	0.611275	0.859756	0.781872	0.694729	0.153033
6.72	0.618752	0.612698	0.882102	0.571788	0.671335	0.142051
6.96	0.533132	0.595026	0.743235	0.632428	0.625955	0.0882592
7.2	0.637579	0.523391	0.736461	0.630307	0.631935	0.0870672
7.44	0.602993	0.687968	0.696534	0.720178	0.676918	0.0511314
7.68	0.660953	0.589958	0.713372	0.65502	0.654826	0.0505739
7.92	0.639452	0.592978	0.756275	0.739514	0.682055	0.078655
8.16	0.572118	0.593742	0.812312	0.723422	0.675398	0.113117
8.4	0.549794	0.591381	0.715113	0.672581	0.632217	0.0751936
8.64	0.538558	0.637915	0.729625	0.647092	0.638298	0.0782435
8.88	0.584967	0.648099	0.814939	0.704668	0.688168	0.0976374
9.12	0.580229	0.625613	0.755135	0.715175	0.669038	0.0802374
9.36	0.550674	0.66635	0.694097	0.652775	0.640974	0.0626084
9.6	0.516629	0.62456	0.714322	0.669463	0.631243	0.0847426
9.84	0.544356	0.63258	0.744422	0.654493	0.643963	0.0821662

## Sheet: Figure 3d
Figure 3d. Cell counts every 24 hours from 0 to 96 hours.
Measurement 1		0 h	24 h	48 h	72 h	96 h
	Parental (cells/ml)	169000	1615000	14500000	48740000	48860000
	KIAP1 KO (cells/ml)	258000	1767000	19130000	60610000	45080000
	KIAP2 KO (cells/ml)	234000	1900000	23940000	54590000	56420000
	KIAP3 KO (cells/ml)	315000	1537000	17430000	52550000	47330000
	KIAP1 AB (cells/ml)	192000	1148000	11140000	49640000	58910000
	KIAP2 AB (cells/ml)	245000	1724000	23300000	36630000	35100000
	KIAP3 AB (cells/ml)	170000	1388000	16370000	55880000	48670000
Measurement 2		0 h	24 h	48 h	72 h	96 h
	Parental (cells/ml)	242000	1476000	15580000	49280000	49080000
	KIAP1 KO (cells/ml)	259000	1923000	19510000	56920000	51050000
	KIAP2 KO (cells/ml)	231000	1715000	22820000	55090000	55280000
	KIAP3 KO (cells/ml)	214000	1676000	18000000	54350000	53580000
	KIAP1 AB (cells/ml)	157000	1102000	10900000	48610000	51470000
	KIAP2 AB (cells/ml)	274000	1756000	25150000	53250000	61900000
	KIAP3 AB (cells/ml)	196000	1269000	14600000	51560000	46880000
Measurement 3		0 h	24 h	48 h	72 h	96 h
	Parental (cells/ml)	212000	1337000	13900000	50580000	47730000
	KIAP1 KO (cells/ml)	308000	1713000	20080000	58870000	57020000
	KIAP2 KO (cells/ml)	211000	1760000	22630000	56750000	58500000
	KIAP3 KO (cells/ml)	233000	1642000	18350000	57360000	52920000
	KIAP1 AB (cells/ml)	178000	1060000	10830000	46480000	46710000
	KIAP2 AB (cells/ml)	183000	1712000	25050000	56390000	62820000
	KIAP3 AB (cells/ml)	214000	1306000	16280000	59310000	53430000
Mean		0 h	24 h	48 h	72 h	96 h
	Parental (cells/ml)	207667	1476000	14660000	4.95333e+07	4.85567e+07
	KIAP1 KO (cells/ml)	275000	1801000	1.95733e+07	58800000	51050000
	KIAP2 KO (cells/ml)	225333	1.79167e+06	23130000	5.54767e+07	5.67333e+07
	KIAP3 KO (cells/ml)	254000	1.61833e+06	1.79267e+07	5.47533e+07	5.12767e+07
	KIAP1 AB (cells/ml)	175667	1.10333e+06	1.09567e+07	4.82433e+07	5.23633e+07
	KIAP2 AB (cells/ml)	234000	1.73067e+06	24500000	4.87567e+07	5.32733e+07
	KIAP3 AB (cells/ml)	193333	1321000	15750000	5.55833e+07	49660000
SD		0 h	24 h	48 h	72 h	96 h
	Parental	36692.4	139000	851352	945798	724316
	KIAP1 KO	28583.2	109050	478156	1.846e+06	5970000
	KIAP2 KO	12503.3	96479.7	707884	1.13072e+06	1.63271e+06
	KIAP3 KO	53674.9	72459.2	464363	2.43023e+06	3.43381e+06
	KIAP1 AB	17616.3	44015.1	162583	1.61159e+06	6.14886e+06
	KIAP2 AB	46486.6	22745	1.04043e+06	1.06187e+07	1.57453e+07
	KIAP3 AB	22120.9	60901.6	996945	3.88351e+06	3.38537e+06

## Sheet: Figure 3f
Figure 3f. Number of attached cells per grid area for parental and KIAPs KO and AB L. mexicana cell lines.
	Parental (cells)	KIAP1 KO (cells)	KIAP1 AB (cells)	KIAP2 KO (cells)	KIAP2 AB (cells)	KIAP3 KO (cells)	KIAP3 AB (cells)			Parental (cells)	KIAP1 KO (cells)	KIAP1 AB (cells)	KIAP2 KO (cells)	KIAP2 AB (cells)	KIAP3 KO (cells)	KIAP3 AB (cells)
Experiment 1 - Grid 1	102	8	67	0	73	3	105		Mean (Experiment 1)	73.2	5.2	47	0	69.8	3.4	42
Experiment 1 - Grid 2	72	5	40	0	75	3	45
Experiment 1 - Grid 3	48	2	56	0	72	6	24
Experiment 1 - Grid 4	84	8	26	0	61	2	16
Experiment 1 - Grid 5	60	3	46	0	68	3	20
Experiment 2 - Grid 1	61	3	92	4	49	3	21		Mean (Experiment 2)	78	2	89	3.4	49.6	1.4	27.2
Experiment 2 - Grid 2	140	3	120	2	50	2	24
Experiment 2 - Grid 3	49	0	81	3	57	0	25
Experiment 2 - Grid 4	69	4	58	4	31	1	34
Experiment 2 - Grid 5	71	0	94	4	61	1	32
Experiment 3 - Grid 1	66	3	125	17	44	1	32		Mean (Experiment 3)	54	2	72.8	7	83.6	3.4	27.8
Experiment 3 - Grid 2	54	2	58	8	33	3	22
Experiment 3 - Grid 3	37	0	96	5	98	3	16
Experiment 3 - Grid 4	59	1	63	4	130	1	21
Experiment 3 - Grid 5	54	4	22	1	113	9	48
									Mean of 3 experiments	68.4	3.06667	69.6	3.46667	67.6667	2.73333	32.3333
									SD	12.6996	1.84752	21.1821	3.50048	17.1001	1.1547	8.37695
									SEM	7.33212	1.06667	12.2295	2.021	9.87275	0.666667	4.83644
									t.test (Parental vs KO)		0.0110852		0.0086254		0.0117218
									t.test (KO vs AB)			0.0313455		0.0194005		0.0239004

## Sheet: Figure 4b
Figure 4b. Infection rates and intensities of infections of parental and KIAPs KO and AB L. mexicana cells on day 6 and 9 PBM.
		Day 6 PBM			Day 9 PBM
		Parental	KIAP1 KO	KIAP1 AB	Parental	KIAP1 KO	KIAP1 AB
	>1000	26	23	23	26	28	25
	100-1000	4	7	4	1	5	6
	1-100	0	1	1	0	1	0
	no inf.	10	11	14	13	9	9
	total	40	42	42	40	43	40
		Day 6 PBM			Day 9 PBM
		Parental	KIAP2 KO	KIAP2 AB	Parental	KIAP2 KO	KIAP2 AB
	>1000	24	27	27	24	26	19
	100-1000	5	5	5	1	7	4
	1-100	0	0	0	0	0	0
	no inf.	6	4	7	8	6	7
	total	35	36	39	33	39	30
		Day 6 PBM			Day 9 PBM
		Parental	KIAP3 KO	KIAP3 AB	Parental	KIAP3 KO	KIAP3 AB
	>1000	18	23	27	15	19	18
	100-1000	6	5	4	1	9	4
	1-100	0	0	0	0	2	0
	no inf.	10	13	8	13	21	11
	total	34	41	39	29	51	33

## Sheet: Figure 4c
Figure 4c. Localisation of infections of parental and KIAPs KO and AB L. mexicana cells on day 6 and 9 PBM.
			AMG	AMG and TMG	AMG, TMG and cardia	Colonised SV		total
	Day 6 PBM	Parental	0	0	3	27		30
		KIAP1 KO	0	12	19	0		31
		KIAP1 AB	0	1	22	5		28
	Day 9 PBM	Parental	0	0	3	24		27
		KIAP1 KO	0	5	29	0		34
		KIAP1 AB	0	0	9	22		31
			AMG	AMG and TMG	AMG, TMG and cardia	Colonised SV		total
	Day 6 PBM	Parental	0	0	5	24		29
		KIAP2 KO	0	7	25	0		32
		KIAP2 AB	0	0	10	22		32
	Day 9 PBM	Parental	0	0	1	24		25
		KIAP2 KO	0	5	28	0		33
		KIAP2 AB	0	0	6	17		23
			AMG	AMG and TMG	AMG, TMG and cardia	Colonised SV		total
	Day 6 PBM	Parental	0	0	3	21		24
		KIAP3 KO	1	6	21	0		28
		KIAP3 AB	0	0	9	22		31
	Day 9 PBM	Parental	0	0	3	13		16
		KIAP3 KO	1	9	20	0		30
		KIAP3 AB	0	1	4	17		22

## Sheet: Figure 5b
Figure 5b. Quantification of width of dissected midguts non-infected or infected with parental, or KIAPs KO and AB L. mexicana parasites on day 9 PBM.
	Non-infected	Migut number	Midgut width (μm)
		1	105
		2	123
		3	142
		4	118
		5	131
		6	148
		Average	127.833
	Parental C9/T7	Migut number	Midgut width (μm)	t-test (Comparison to non-infected)
		1	275	0.000470061
		2	224
		3	243
		4	179
		5	269
		6	204
		Average	232.333
	KIAP1 KO	Migut number	Midgut width (μm)	t-test (Comparison to non-infected)
		1	149	0.185695
		2	158
		3	123
		4	127
		5	167
		6	128
		Average	142
	KIAP1 AB	Migut number	Midgut width (μm)	t-test (Comparison to non-infected)
		1	264	0.00804127
		2	170
		3	202
		4	155
		5	245
		6	172
		Average	201.333
	KIAP2 KO	Migut number	Midgut width (μm)	t-test (Comparison to non-infected)
		1	177	0.372874
		2	174
		3	132
		4	127
		5	102
		6	132
		Average	140.667
	KIAP2 AB	Migut number	Midgut width (μm)	t-test (Comparison to non-infected)
		1	235	0.0053233
		2	259
		3	167
		4	182
		5	242
		6	156
		Average	206.833
	KIAP3 KO	Migut number	Midgut width (μm)	t-test (Comparison to non-infected)
		1	140	0.196747
		2	143
		3	136
		4	168
		5	119
		6	137
		Average	140.5
	KIAP3 AB	Migut number	Midgut width (μm)	t-test (Comparison to non-infected)
		1	224	3.09674e-05
		2	215
		3	196
		4	172
		5	208
		6	190
		Average	200.833

## Sheet: Supplementary Fig. 2
Supplementary Fig. 2. Morphological measurement and classification of late log phase in vitro promastigotes.
Cell line	Cell number	Flagellum length (μm)	Cell body length (μm)	Cell body width (μm)	1: Procyclics 2: Nectomonads 3: Leptomonads 4: Metacyclic 5: Haptomonads
KIAP1::mNG	1	16.476	13.844	2.127	3			Number of cells
	2	8.45	13.012	2.279	1		Cell line	Procyclic	Netomonad	Leptomonad	Metacyclic	Haptomonad	Total
	3	6.163	10.247	1.993	1		KIAP1::mNG	44	19	32	5	0	100
	4	12.348	13.894	1.947	1		KIAP2::mNG	33	36	28	3	0	100
	5	19.689	13.802	2.778	3		mNG::KIAP3	28	17	52	3	0	100
	6	6.763	8.011	1.534	1
	7	11.087	17.049	2.291	2
	8	10.827	14.038	2.117	2
	9	15.862	12.859	2.043	3
	10	17.816	10.896	3.29	3
	11	7.757	10.494	2.035	1
	12	10.963	14.749	2.586	2
	13	9.405	12.436	1.763	1
	14	12.274	15.245	2.519	2
	15	8.895	12.907	2.222	1
	16	9.762	13.623	2.089	1
	17	24.333	15.258	2.232	2
	18	16.682	13.111	2.032	3
	19	10.27	11.72	2.227	1
	20	4.9	6.71	2.279	1
	21	17.781	9.475	2.788	3
	22	24.232	12.849	1.828	3
	23	15.869	12.841	1.958	3
	24	15.184	11.567	2.588	3
	25	14.842	10.127	2.227	3
	26	10.986	15.946	1.846	2
	27	16.16	8.276	1.982	3
	28	14.708	6.056	2.653	3
	29	12.033	15.193	2.076	2
	30	22.084	12.262	2.194	3
	31	4.505	7.348	2.353	1
	32	11.661	12.648	2.319	1
	33	15.464	11.841	2.708	3
	34	14.588	12.901	2.406	3
	35	14.859	15.557	2.169	2
	36	8.452	10.743	1.958	1
	37	7.511	9.765	2.194	1
	38	22.014	12.258	2.375	3
	39	18.276	13.736	2.353	3
	40	11.351	10.091	2.272	3
	41	21.431	14.244	2.63	2
	42	10.303	11.532	2.272	1
	43	7.004	11.851	2.263	1
	44	10.623	11.689	2.512	1
	45	18.724	9.484	2.291	3
	46	6.377	8.905	2.124	1
	47	15.143	12.411	1.667	3
	48	5.646	11.876	2.357	1
	49	7.973	8.283	1.897	1
	50	15.092	7.144	1.86	4
	51	12.318	13.888	2.52	1
	52	10.398	12.404	2.49	1
	53	16.929	8.197	2.189	4
	54	16.072	9.294	2.464	3
	55	26.099	14.697	2.117	2
	56	13.819	16.625	2.517	2
	57	15.261	14.048	2.08	2
	58	6.835	10.916	1.766	1
	59	6.999	8.92	1.692	1
	60	17.402	10.734	2.018	3
	61	10.283	12.64	2.007	1
	62	16.563	15.828	2.312	2
	63	9.312	11.481	1.97	1
	64	7.553	7.722	2.312	1
	65	15.464	8.757	2.009	3
	66	20.409	14.325	2.29	2
	67	19.78	13.056	2.233	3
	68	5.618	6.027	2.321	1
	69	5.917	8.24	2.285	1
	70	19.392	13.289	2.003	3
	71	22.166	14.893	2.982	2
	72	11.987	13.25	2.208	1
	73	20.369	14.759	2.398	2
	74	11.666	9.651	2.009	3
	75	10.586	13.088	2.013	1
	76	13.403	11.501	2.69	3
	77	19.642	13.972	2.127	3
	78	13.096	13.363	2.553	1
	79	8.034	8.625	2.015	1
	80	13.687	9.862	2.233	3
	81	15.23	8.733	2.451	3
	82	9.119	10.532	2.405	1
	83	7.879	10.223	2.27	1
	84	9.695	11.314	2.849	1
	85	18.004	7.299	2.862	4
	86	23.458	8.204	2.125	4
	87	17.64	14.878	2.385	2
	88	9.948	13.759	1.947	1
	89	13.724	16.814	2.495	2
	90	14.614	15.148	2.406	2
	91	7.218	9.044	2.176	1
	92	17.297	6.101	3.034	4
	93	9.532	11.966	2.626	1
	94	5.948	10.304	2.417	1
	95	7.837	9.048	2.417	1
	96	13.516	9.631	2.485	3
	97	13.279	13.359	2.563	1
	98	7.153	9.513	2.353	1
	99	8.781	10.379	2.035	1
	100	18.824	12.426	2.406	3
KIAP2::mNG	1	9.975	12.126	2.14	1
	2	18.256	18.119	2.382	2
	3	18.433	17.868	2.24	2
	4	19.942	14.404	1.791	2
	5	12.618	12.781	1.897	1
	6	13.439	17.594	1.86	2
	7	16.492	19.144	2.09	2
	8	7.912	6.774	2.221	3
	9	14.62	18.96	2.027	2
	10	6.458	9.076	1.902	1
	11	5.621	9.775	2.012	1
	12	14.362	13.086	2.29	3
	13	6.047	7.346	2.208	1
	14	12.143	15.769	2.224	2
	15	7.057	9.235	1.517	1
	16	16.471	11.597	2.104	3
	17	14.226	15.353	2.118	2
	18	11.272	15.434	2.131	2
	19	18.354	15.282	1.824	2
	20	12.644	15.392	1.703	2
	21	6.774	8.711	2.533	1
	22	7.987	11.673	2.321	1
	23	19.116	13.011	2.154	3
	24	17.027	15.15	1.817	2
	25	13.867	10.493	2.215	3
	26	18.55	13.617	1.832	3
	27	15.244	11.984	2.007	3
	28	14.74	18.108	2.663	2
	29	9.465	13.383	2.469	1
	30	13.145	9.465	2.428	3
	31	9.213	11.624	2.253	1
	32	13.297	17.71	2.253	2
	33	14.673	12.335	2.27	3
	34	7.628	10.98	2.105	1
	35	10.669	14.945	2.023	2
	36	13.659	13.326	1.746	3
	37	11.976	15.061	2.277	2
	38	11.812	15.635	2.023	2
	39	14.365	13.741	1.909	3
	40	14.392	19.146	2.206	1
	41	9.737	14.554	2.118	2
	42	11.419	14.037	1.791	2
	43	12.226	15.058	2.38	2
	44	7.407	12.072	2.275	1
	45	14.251	9.829	2.154	3
	46	12.117	16.349	2.115	2
	47	10.295	12.158	2.382	1
	48	8.662	9.706	1.674	1
	49	14.626	14.183	2.035	2
	50	22.368	15.508	2.447	2
	51	9.867	13.948	1.919	1
	52	12.649	14.841	2.886	2
	53	13.128	17.316	2.046	2
	54	9.163	14.224	1.806	2
	55	13.299	15.373	2.49	2
	56	7.286	10.893	2.563	1
	57	14.996	12.73	2.405	3
	58	14.36	9.835	1.605	3
	59	12.963	15.715	1.903	2
	60	12.971	12.39	1.789	3
	61	13.758	12.428	1.652	3
	62	21.58	9.85	2.24	4
	63	10.467	8.276	1.909	3
	64	16.908	11.828	2.089	3
	65	11.653	11.338	2.192	3
	66	8.508	11.82	1.991	1
	67	18.858	16.074	3.106	2
	68	13.061	14.194	2.062	2
	69	18.757	15.972	2.676	2
	70	21.982	8.779	3.091	4
	71	11.724	13.68	2.4	1
	72	11.863	11.597	1.686	3
	73	9.593	13.972	1.623	1
	74	12.465	14.54	2.511	2
	75	7.919	12.817	2.076	1
	76	8.621	11.192	2.046	1
	77	8.62	11.557	1.802	1
	78	18.701	13.097	2.4	3
	79	11.794	13.125	2.39	1
	80	10.009	5.949	2.24	3
	81	14.504	18.897	1.754	2
	82	9.715	12.782	1.869	1
	83	9.497	13	2.023	1
	84	13.13	12.81	1.846	3
	85	26.766	12.068	1.763	4
	86	13.553	9.69	3.941	3
	87	10.226	13.232	2.08	1
	88	24.669	13.924	2.61	3
	89	17.308	15.486	2.493	2
	90	12.306	13.278	2.752	1
	91	9.748	13.766	1.932	1
	92	13.25	12.178	1.92	3
	93	11.46	14.857	2.08	2
	94	8.777	13.231	1.619	1
	95	7.164	10.417	1.639	1
	96	9.48	13.659	2.003	1
	97	12.679	9.58	2.03	3
	98	14.944	12.66	2.284	3
	99	16.843	16.322	2.007	2
	100	10.892	13.751	2.336	1
mNG::KIAP3	1	12.733	16.145	2.192	2
	2	10.861	14.041	1.86	2
	3	14.019	11.892	2.415	3
	4	6.464	10.461	2.538	1
	5	15.117	13.15	1.902	3
	6	15.872	13.104	2.074	3
	7	5.917	11.645	2.035	1
	8	11.014	10.675	2.48	3
	9	13.123	12.748	1.68	3
	10	8.305	14.198	1.897	2
	11	13.453	12.855	1.971	3
	12	12.397	8.901	2.147	3
	13	16.572	10.754	2.063	3
	14	9.726	13.66	2.066	1
	15	19.004	13.375	2.339	3
	16	11.314	14.809	2.194	2
	17	19.224	10.077	2.762	3
	18	12.224	13.45	1.717	1
	19	15.065	10.813	1.605	3
	20	15.74	15.398	1.971	2
	21	14.125	12.725	1.902	3
	22	10.351	10.445	1.757	1
	23	8.052	9.412	1.631	1
	24	13.822	15.607	2.089	2
	25	20.709	13.144	2.375	3
	26	11.421	9.918	2.588	3
	27	9.301	12.796	1.802	1
	28	11.611	10.377	1.938	3
	29	16.031	11.381	1.846	3
	30	13.989	17.295	1.883	2
	31	4.794	8.863	1.805	1
	32	7.131	12.619	1.993	1
	33	12.047	12.218	2.51	1
	34	15.928	7.65	2.833	4
	35	12.634	15.815	1.846	2
	36	10.157	14.616	1.971	2
	37	14.227	9.065	1.971	3
	38	14.413	13.112	2.048	3
	39	13.927	9.847	2.087	3
	40	15.561	13.133	2.056	3
	41	20.029	13.873	1.757	3
	42	12.353	15.861	2.189	2
	43	11.259	10.611	2.089	3
	44	10.794	13.106	2.003	1
	45	11.344	11.554	2.215	1
	46	14.207	12.684	1.971	3
	47	19.596	15.332	1.919	2
	48	11.968	11.939	1.805	3
	49	9.209	14.332	1.664	2
	50	11.542	11.475	2.155	3
	51	10.06	13.162	2.074	1
	52	12.897	10.32	1.781	3
	53	13.206	10.52	1.985	3
	54	16.498	10.023	1.708	3
	55	13.664	12.731	1.717	3
	56	15.147	12.082	2.409	3
	57	15.275	13.02	2.476	3
	58	10.098	14.062	1.993	2
	59	13.14	11.858	2.319	3
	60	18.602	9.005	3.411	4
	61	10.878	8.398	2.169	3
	62	17.967	10.427	2.741	3
	63	14.531	13.899	1.96	3
	64	11.566	11.859	2.518	1
	65	12.003	13.869	1.757	1
	66	9.872	11.749	2.612	1
	67	11.742	9.117	2.104	3
	68	3.472	7.432	2.353	1
	69	10.605	10.345	1.667	3
	70	11.304	14.001	2.307	2
	71	10.417	12.848	2.063	1
	72	17.025	10.565	2.579	3
	73	11.013	14.825	2.043	2
	74	10.074	10.766	4.15	1
	75	6.624	9.042	2.169	1
	76	11.25	13.516	2.167	1
	77	10.199	10.903	2.076	1
	78	5.04	6.266	2.913	1
	79	8.741	13.852	2.127	1
	80	9.903	12.302	2.375	1
	81	9.399	7.04	2.265	3
	82	11.237	11.17	2.382	3
	83	10.073	8.723	1.963	3
	84	11.523	18.869	2.127	2
	85	15.647	9.501	2.435	3
	86	17.855	8.353	3.553	4
	87	12.438	10.097	2.263	3
	88	13.141	12.706	2.319	3
	89	13.998	9.665	2.679	3
	90	16.827	11.46	2.124	3
	91	11.265	9.96	2.992	3
	92	14.02	9.566	1.828	3
	93	16.032	14.685	2.272	2
	94	7.362	8.863	2.032	1
	95	21.313	13.122	2.382	3
	96	16.273	13.593	1.86	3
	97	12.254	13.735	2.554	1
	98	14.301	12.213	2.612	3
	99	13.823	10.061	2.066	3
	100	8.368	10.24	1.902	1

## Sheet: Supplementary Fig. 5g
Supplementary Fig. 5g. KIAP1::mNG fluorescence intensity and relative fluorescence intensity changes before and after photobleaching (long-time).
	mNG-Measurement 1			mNG-Measurement 2			mNG-Measurement 3			mNG-Measurement 4
Time (s)	mNG fluorescence intensity	Average intensity (pre-bleach)	Relative intensity	mNG fluorescence intensity	Average intensity (pre-bleach)	Relative intensity	mNG fluorescence intensity	Average intensity (pre-bleach)	Relative intensity	mNG fluorescence intensity	Average intensity (pre-bleach)	Relative intensity
-40	306.066	314.955	0.971779	611.983	599.926	1.0201	547.901	558.384	0.981225	511.106	510.076	1.00202
-20	323.843		1.02822	587.868		0.979901	568.868		1.01877	509.045		0.99798
0	120.347		0.382109	245.893		0.409872	170.975		0.306196	207.614		0.407025
20	156.107		0.495651	278.835		0.464782	182.496		0.326828	199.311		0.390747
40	149		0.473084	241.463		0.402488	198.256		0.355053	201.227		0.394505
60	139.421		0.442672	285.992		0.476712	204.694		0.366583	202.538		0.397074
80	146.008		0.463585	303.388		0.50571	187.132		0.335132	223.977		0.439106
100	141.628		0.449678	269.488		0.449202	200.058		0.35828	234.917		0.460553
120	129.017		0.409635	285.149		0.475307	199.975		0.358132	216.174		0.423808
140	129.711		0.41184	278.678		0.46452	186.926		0.334762	212.78		0.417154
160	135.628		0.430628	300.488		0.500875	181		0.32415	236.78		0.464206
180	132.884		0.421916	292.521		0.487595	200.975		0.359923	259.591		0.508926
200	107.273		0.340597	265.967		0.443333	206.14		0.369173	214.629		0.420778
220	125.19		0.397486	247.24		0.412117	192.934		0.345522	202.985		0.39795
240	117.95		0.3745	244.86		0.40815	197.512		0.353721	195.955		0.384168
260	108.777		0.345373	242.033		0.403438	156.025		0.279422	250.962		0.49201
280	113.983		0.361905	259.405		0.432395	185		0.331313	211.644		0.414926
300	101.992		0.32383	231.256		0.385475	203.554		0.364541	197.924		0.388029
	Relative mNG fluorescence
Time (s)	mNG-Measurement 1	mNG-Measurement 2	mNG-Measurement 3	mNG-Measurement 4	Mean	SD
-40	0.971779	1.0201	0.981225	1.00202	0.993781	0.0216199
-20	1.02822	0.979901	1.01877	0.99798	1.00622	0.0216199
0	0.382109	0.409872	0.306196	0.407025	0.376301	0.0483714
20	0.495651	0.464782	0.326828	0.390747	0.419502	0.0758598
40	0.473084	0.402488	0.355053	0.394505	0.406283	0.0491257
60	0.442672	0.476712	0.366583	0.397074	0.42076	0.0486721
80	0.463585	0.50571	0.335132	0.439106	0.435883	0.072582
100	0.449678	0.449202	0.35828	0.460553	0.429428	0.0477209
120	0.409635	0.475307	0.358132	0.423808	0.416721	0.0481851
140	0.41184	0.46452	0.334762	0.417154	0.407069	0.0537075
160	0.430628	0.500875	0.32415	0.464206	0.429964	0.0761534
180	0.421916	0.487595	0.359923	0.508926	0.44459	0.0675061
200	0.340597	0.443333	0.369173	0.420778	0.393471	0.0469678
220	0.397486	0.412117	0.345522	0.39795	0.388269	0.0292959
240	0.3745	0.40815	0.353721	0.384168	0.380135	0.0225871
260	0.345373	0.403438	0.279422	0.49201	0.380061	0.0902043
280	0.361905	0.432395	0.331313	0.414926	0.385135	0.046753
300	0.32383	0.385475	0.364541	0.388029	0.365469	0.0296865

## Sheet: Supplementary Fig. 7b and c
Supplementary Fig. 7b and c. Quantification of the total number of parasites and percentage of metacyclics in the midgut on day 9 PBM.
	Parental C9/T7	Migut number	Percentage of metacyclics in the midgut	Numbers of metacyclics	Total number of counted cells	Numbers of Leishmania cells in the midgut
		1	41.3793	72	174	26100
		2	38.4615	40	104	15600
		3	36.3636	32	88	13200
		4	40	76	190	28500
		5	28.9157	48	166	24900
		6	30.6818	108	352	52800
		7	28.5714	36	126	18900
		Average	34.9105	58.8571	171.429	25714.3
	KIAP1 KO	Migut number	Percentage of metacyclics in the midgut	Numbers of metacyclics	Total number of counted cells	Numbers of Leishmania cells in the midgut
		1	42.5532	80	188	28200
		2	29.5082	36	122	18300
		3	25.3333	38	150	22500
		4	37.7358	80	212	31800
		5	21.4286	3	14	2100
		6	24.1667	29	120	18000
		7	20.339	12	59	8850
		Average	28.7235	39.7143	123.571	18535.7
	KIAP1 AB	Migut number	Percentage of metacyclics in the midgut	Numbers of metacyclics	Total number of counted cells	Numbers of Leishmania cells in the midgut
		1	19.3277	46	238	17850
		2	38.4615	50	130	19500
		3	48.0519	74	154	23100
		4	30	6	20	3000
		5	29.2135	52	178	26700
		6	29.4118	20	68	10200
		7	27.2727	48	176	26400
		Average	31.677	42.2857	137.714	18107.1
	KIAP2 KO	Migut number	Percentage of metacyclics in the midgut	Numbers of metacyclics	Total number of counted cells	Numbers of Leishmania cells in the midgut
		1	57.4074	62	108	16200
		2	14.2857	4	28	4200
		3	43.75	56	128	19200
		4	51.1236	182	356	53400
		5	30.4348	14	46	6900
		6	68.2927	56	82	12300
		7	32.4176	118	364	54600
		Average	42.5303	70.2857	158.857	23828.6
	KIAP2 AB	Migut number	Percentage of metacyclics in the midgut	Numbers of metacyclics	Total number of counted cells	Numbers of Leishmania cells in the midgut
		1	3.53982	8	226	33900
		2	34.9057	74	212	31800
		3	28.2051	44	156	23400
		4	36.0465	62	172	25800
		5	31.8182	14	44	6600
		6	40.3361	96	238	35700
		7	43.0556	62	144	21600
		Average	31.1296	51.4286	170.286	25542.9
	KIAP3 KO	Migut number	Percentage of metacyclics in the midgut	Numbers of metacyclics	Total number of counted cells	Numbers of Leishmania cells in the midgut
		1	28.2353	48	170	25500
		2	32.5581	28	86	12900
		3	25.9259	14	54	8100
		4	27.8409	98	352	52800
		5	22	22	100	15000
		6	22.2222	4	18	2700
		7	27.1186	96	354	53100
		Average	26.5573	44.2857	162	24300
	KIAP3 AB	Migut number	Percentage of metacyclics in the midgut	Numbers of metacyclics	Total number of counted cells	Numbers of Leishmania cells in the midgut
		1	20.8955	28	134	20100
		2	9.09091	6	66	9900
		3	34.6154	36	104	15600
		4	36.9231	48	130	19500
		5	36.4865	27	74	11100
		6	5.26316	4	76	11400
		7	31.0345	9	29	4350
		Average	24.9013	22.5714	87.5714	13135.7
